# Supplementary material for: Switching of hypertrophic signalling towards enhanced cardiomyocyte identity and maturity by a GATA4-targeted compound
Source: Stem Cell Res Ther. 2024 Jan 2;15:5. doi: 10.1186/s13287-023-03623-x (PMC10763434; doi:10.1186/s13287-023-03623-x)
Supplement: Supplementary file 2 — Additional file 2. Supplementary table S5 (RNA sequencing). [file 13287_2023_3623_MOESM2_ESM.xlsx]

## Sheet: Data
external_gene_name	description	gene_id	log2FoldChange 72h DMSO stretch vs DMSO ctrl	lfcSE 72h DMSO stretch vs DMSO ctrl	padj 72h DMSO stretch vs DMSO ctrl	log2FoldChange 72h 1262 ctrl vs DMSO ctrl	lfcSE 72h 1262 ctrl vs DMSO ctrl	padj 72h 1262 ctrl vs DMSO ctrl	log2FoldChange 72h 1262 stretch vs DMSO stretch	lfcSE 72h 1262 stretch vs DMSO stretch	padj 72h 1262 stretch vs DMSO stretch	log2FoldChange 72h 1262 stretch vs 1262 ctrl	lfcSE 72h 1262 stretch vs 1262 ctrl	padj 72h 1262 stretch vs 1262 ctrl	log2FoldChange 72h 1262 ctrl vs DMSO stretch	lfcSE 72h 1262 ctrl vs DMSO stretch	padj 72h 1262 ctrl vs DMSO stretch	log2FoldChange 72h 1262 stretch vs DMSO ctrl	lfcSE 72h 1262 stretch vs DMSO ctrl	padj 72h 1262 stretch vs DMSO ctrl	X17_72h_DMSO_ctrl_1_S15	X19_72h_DMSO_ctrl_2_S17	X21_72h_DMSO_ctrl_3_S19	X23_72h_DMSO_ctrl_4_S21	X18_72h_DMSO_stretch_1_S16	X20_72h_DMSO_stretch_2_S18	X22_72h_DMSO_stretch_3_S20	X24_72h_DMSO_stretch_4_S22	X25_72h_1262_ctrl_1_S23	X27_72h_1262_ctrl_2_S25	X29_72h_1262_ctrl_3_S27	X31_72h_1262_ctrl_4_S29	X26_72h_1262_stretch_1_S24	X28_72h_1262_stretch_2_S26	X30_72h_1262_stretch_3_S28	X32_72h_1262_stretch_4_S30
A1BG	alpha-1-B glycoprotein [Source:HGNC Symbol;Acc:HGNC:5]	ENSG00000121410.12	-0.206362	0.387228	1	0.156778	0.387725	0.816304	0.0527592	0.392668	0.964544	-0.310381	0.393061	0.691425	0.36314	0.392996	0.554795	-0.153603	0.387396	0.849316	16.6601	14.8549	12.0791	12.1627	13.3519	13.1674	9.99009	11.8201	16.5302	20.7946	15.6319	8.79102	9.99644	21.1316	6.78051	12.2077
A1BG-AS1	A1BG antisense RNA 1 [Source:HGNC Symbol;Acc:HGNC:37133]	ENSG00000268895.6	0.079946	0.106893	1	0.162847	0.108588	0.278296	0.105048	0.105889	0.628944	0.0221464	0.107589	0.933764	0.0829014	0.107868	0.634681	0.184994	0.106622	0.259713	256.38	316.003	279.329	247.308	263.223	328.173	281.863	284.667	279.741	323.472	341.818	277.545	309.89	341.781	294.105	298.072
A1CF	APOBEC1 complementation factor [Source:HGNC Symbol;Acc:HGNC:24086]	ENSG00000148584.15	-0.28324	1.53313	1	-0.417703	1.5659		-0.0884141	1.55754		0.0460482	1.58957		-0.134462	1.57885		-0.371655	1.54434		0	0	0.754942	17.0278	0	0	0.713578	13.7901	2.5431	0	1.04213	2.51172	0.999644	0	1.69513	6.10386
A2M	alpha-2-macroglobulin [Source:HGNC Symbol;Acc:HGNC:7]	ENSG00000175899.14	0.122263	0.423965	1	-0.141166	0.424008	0.84929	-0.0550558	0.423956	0.965321	0.208374	0.423999	0.826076	-0.263429	0.423994	0.711279	0.0672075	0.42397	0.946658	4934.16	5526.01	10859.8	8216.31	6674.03	5807.85	11010.5	7385.57	3798.13	4264.05	12797.3	7528.88	6304.75	5499.74	10297.9	7760.04
A2M-AS1	A2M antisense RNA 1 [Source:HGNC Symbol;Acc:HGNC:27057]	ENSG00000245105.4	-0.114489	0.197825	1	-0.544195	0.205038	0.0301089	-0.318359	0.200949	0.370055	0.111347	0.208051	0.808509	-0.429706	0.205335	0.108922	-0.432849	0.200647	0.136671	130.504	102.634	161.558	130.546	119.213	87.1077	144.143	135.931	59.7629	72.7812	114.634	113.027	69.9751	86.3641	131.372	100.714
A2ML1	alpha-2-macroglobulin like 1 [Source:HGNC Symbol;Acc:HGNC:23336]	ENSG00000166535.20	2.23203	1.58887	1	3.63871	1.49492		-0.85827	1.54135		-2.26496	1.44455		1.40669	1.32978		1.37375	1.68468		0	0	0	0	1.90741	1.01288	0.713578	0	1.27155	5.77629	1.04213	1.25586	1.99929	0	0	0
A3GALT2	alpha 1,3-galactosyltransferase 2 [Source:HGNC Symbol;Acc:HGNC:30005]	ENSG00000184389.9	-2.4805	2.15617	1	-0.220489	2.07744		2.56294	2.15999		0.30293	2.08159		2.26001	2.20182		0.0824406	2.03269		1.85112	0	1.50988	0	0	0	0	0	0	0	0	5.02344	0.999644	0	2.54269	1.01731
A4GALT	alpha 1,4-galactosyltransferase (P blood group) [Source:HGNC Symbol;Acc:HGNC:18149]	ENSG00000128274.17	0.0787824	0.117239	1	-0.392045	0.118395	0.00497274	-0.401188	0.11762	0.0122872	0.0696397	0.118771	0.783974	-0.470828	0.118244	0.000562865	-0.322405	0.117771	0.0441773	1289.31	1222.15	1593.68	1151.4	1234.1	1385.62	1610.54	1305.13	947.306	854.89	1126.54	1057.43	890.682	1229.31	1245.07	834.194
AAAS	aladin WD repeat nucleoporin [Source:HGNC Symbol;Acc:HGNC:13666]	ENSG00000094914.14	-0.0705737	0.0900474	1	-0.199973	0.0916772	0.0869922	0.105497	0.0899317	0.54765	0.234896	0.0915604	0.0728427	-0.129399	0.0917156	0.322704	0.0349235	0.089892	0.851927	691.394	677.922	762.491	650.299	644.705	658.372	745.689	601.839	673.922	519.866	628.403	600.301	624.777	683.562	818.747	724.325
AACS	acetoacetyl-CoA synthetase [Source:HGNC Symbol;Acc:HGNC:21298]	ENSG00000081760.17	-0.0156109	0.0919907	1	0.517684	0.0916333	2.95813e-07	0.193252	0.0915736	0.183335	-0.340043	0.0912123	0.00427109	0.533295	0.091532	1.25331e-07	0.177641	0.0916749	0.193665	802.461	760.298	791.934	777.602	776.317	804.226	722.141	800.81	1007.07	1103.27	1330.8	1038.6	1020.64	843.428	842.479	844.367
AACSP1	acetoacetyl-CoA synthetase pseudogene 1 [Source:HGNC Symbol;Acc:HGNC:18226]	ENSG00000250420.8	-0.95664	0.51516	1	-1.43185	0.592486	0.052622	-0.914119	0.645724		-0.438908	0.708744		-0.475211	0.6329	0.644607	-1.87076	0.606177		10.1812	6.75221	5.28459	11.3519	4.76853	4.05152	6.4222	1.97001	5.08621	4.62103	3.12638	0	2.99893	1.83753	2.54269	2.03462
AADAC	arylacetamide deacetylase [Source:HGNC Symbol;Acc:HGNC:17]	ENSG00000114771.14	-0.510139	4.67207	1	-0.882515	4.67425		0.802256	4.67089		1.17463	4.67307		-0.372376	4.69158		0.292117	4.6534		0	0	0	1.62169	0	0	0	0.985006	0	0	0	0	0	0.918767	0.847564	0
AADAT	aminoadipate aminotransferase [Source:HGNC Symbol;Acc:HGNC:17929]	ENSG00000109576.14	0.1973	0.134286	1	-0.676383	0.152746	9.08214e-05	-0.269058	0.135279	0.221528	0.604625	0.153587	0.00227408	-0.873683	0.15041	1.38087e-07	-0.0717575	0.137869	0.793224	120.323	93.1805	101.162	111.086	154.5	115.468	101.328	123.126	63.5776	71.6259	65.654	66.5606	99.9644	94.633	113.574	97.6617
AAGAB	alpha and gamma adaptin binding protein [Source:HGNC Symbol;Acc:HGNC:25662]	ENSG00000103591.13	0.00548978	0.0712902	1	-0.0126887	0.0723664	0.92518	0.100336	0.0710169	0.441373	0.118514	0.0720938	0.313491	-0.0181785	0.0722093	0.893377	0.105825	0.0711765	0.35189	958.881	1002.03	822.887	1023.29	953.706	908.553	894.826	1054.94	1040.13	939.224	831.618	960.733	1096.61	1004.21	958.595	1028.5
AAK1	AP2 associated kinase 1 [Source:HGNC Symbol;Acc:HGNC:19679]	ENSG00000115977.19	0.0531899	0.160851	1	0.920624	0.160701	1.94027e-07	0.401011	0.160693	0.0985315	-0.466423	0.160542	0.0353063	0.867434	0.160654	1.19017e-06	0.454201	0.16074	0.036102	2431.45	3155.98	2458.85	2966.89	2606.48	3465.06	2449.71	2900.84	4932.35	6648.5	4324.83	4915.44	4412.43	3838.61	2805.44	4067.2
AAMDC	adipogenesis associated Mth938 domain containing [Source:HGNC Symbol;Acc:HGNC:30205]	ENSG00000087884.14	-0.180692	0.15678	1	-0.490648	0.159252	0.00978672	-0.147062	0.157683	0.653079	0.162894	0.160139	0.586375	-0.309956	0.159563	0.142843	-0.327754	0.157368	0.15525	435.939	364.619	410.688	435.425	365.269	288.671	412.448	389.077	296.272	216.033	335.565	327.78	384.863	282.98	372.928	282.812
AAMP	angio associated migratory cell protein [Source:HGNC Symbol;Acc:HGNC:18]	ENSG00000127837.9	-0.0189223	0.0718897	1	-0.0497969	0.0724819	0.67154	0.092909	0.0717828	0.491786	0.123784	0.0723749	0.289724	-0.0308746	0.0724308	0.810209	0.0739867	0.0718342	0.556904	1760.42	1863.61	1806.58	1770.89	1720.49	1804.95	1831.75	1747.4	1776.36	1685.52	1695.54	1798.39	1911.32	1851.31	1923.97	1892.2
AANAT	aralkylamine N-acetyltransferase [Source:HGNC Symbol;Acc:HGNC:19]	ENSG00000129673.9	-0.183101	0.492475	1	-0.596416	0.542258	0.457658	-0.212973	0.513125		0.200342	0.560713		-0.413316	0.547834	0.642512	-0.396074	0.507089		3.70224	16.2053	6.79448	5.67593	5.72224	8.10304	6.4222	5.91004	3.81466	11.5526	3.12638	2.51172	4.99822	9.18767	5.93295	3.05193
AAR2	AAR2 splicing factor [Source:HGNC Symbol;Acc:HGNC:15886]	ENSG00000131043.12	0.00871657	0.0877936	1	-0.155468	0.0899723	0.196713	-0.0953374	0.0880847	0.5883	0.0688475	0.0902512	0.704049	-0.164185	0.0897461	0.173934	-0.0866209	0.088315	0.579405	585.88	482.108	565.451	545.7	589.39	517.582	513.062	580.168	469.203	464.413	504.39	522.438	513.817	475.002	557.697	509.672
AARD	alanine and arginine rich domain containing protein [Source:HGNC Symbol;Acc:HGNC:33842]	ENSG00000205002.4	0.201553	0.214364	1	-1.47398	0.267106	5.90991e-07	-1.01854	0.231081	0.000491142	0.65699	0.280607	0.11109	-1.67553	0.264213	6.68301e-09	-0.816989	0.234367	0.0064831	51.8314	56.7185	59.6404	34.8664	48.639	68.8758	64.222	51.2203	13.9871	19.6394	22.9268	16.3262	17.9936	47.7759	33.055	17.2943
AARS1	alanyl-tRNA synthetase 1 [Source:HGNC Symbol;Acc:HGNC:20]	ENSG00000090861.15	0.00564177	0.114487	1	1.81031	0.113821	1.69558e-53	0.947612	0.11394	4.74577e-14	-0.857056	0.113271	5.23153e-11	1.80467	0.113764	2.55908e-53	0.953253	0.113997	3.08079e-14	2020.5	1943.29	1943.98	1966.3	2073.36	1994.36	1832.47	2011.38	7054.57	6595.36	7710.7	6229.07	5033.21	2762.73	3273.29	4311.36
AARS2	alanyl-tRNA synthetase 2, mitochondrial [Source:HGNC Symbol;Acc:HGNC:21022]	ENSG00000124608.5	0.0187651	0.115871	1	0.220915	0.116399	0.148329	0.240288	0.11513	0.18993	0.0381384	0.115659	0.888587	0.20215	0.116174	0.201182	0.259053	0.115357	0.117416	504.431	483.458	457.495	471.102	480.668	501.375	473.102	488.563	554.397	488.674	602.35	583.975	552.803	524.616	574.648	641.922
AARSD1	alanyl-tRNA synthetase domain containing 1 [Source:HGNC Symbol;Acc:HGNC:28417]	ENSG00000266967.7	0.186888	0.299092	1	-0.406995	0.31323	0.362317	-0.418396	0.302288	0.452965	0.175487	0.316256	0.798898	-0.593883	0.310658	0.151112	-0.231508	0.304926	0.682791	45.3525	62.1203	47.5613	30.8122	59.1298	71.9145	41.3875	38.4152	30.5172	46.2103	34.3902	28.8848	30.989	43.182	36.4453	47.8136
AASDH	aminoadipate-semialdehyde dehydrogenase [Source:HGNC Symbol;Acc:HGNC:23993]	ENSG00000157426.14	0.0541992	0.120273	1	-0.311466	0.126515	0.047449	-0.207108	0.121413	0.321129	0.158557	0.127585	0.482944	-0.365666	0.1258	0.0170362	-0.152909	0.122154	0.450936	197.144	194.464	173.637	228.659	219.352	176.241	211.219	213.746	166.573	137.476	167.783	165.774	165.941	167.216	193.245	184.133
AASDHPPT	aminoadipate-semialdehyde dehydrogenase-phosphopantetheinyl transferase [Source:HGNC Symbol;Acc:HGNC:14235]	ENSG00000149313.11	0.0415107	0.0976143	1	-0.154664	0.0982312	0.250407	-0.14847	0.0976961	0.397255	0.0477046	0.0983122	0.828142	-0.196175	0.0981265	0.129157	-0.10696	0.0978013	0.528688	1997.36	1700.21	1709.94	1903.06	2043.79	1574.02	1930.23	1978.88	1911.14	1378.22	1490.24	1802.16	1789.36	1588.55	1715.47	1689.75
AASS	aminoadipate-semialdehyde synthase [Source:HGNC Symbol;Acc:HGNC:17366]	ENSG00000008311.15	0.0454629	0.173227	1	0.083042	0.173377	0.779355	0.00960644	0.173186	0.98568	-0.0279727	0.173337	0.949817	0.0375791	0.173321	0.908721	0.0550693	0.173242	0.885216	2491.61	2029.71	1823.18	2816.07	2489.17	1879.9	2308.42	2711.72	2867.35	1670.5	1970.66	3281.56	2360.16	2001.07	2424.88	2617.54
AATF	apoptosis antagonizing transcription factor [Source:HGNC Symbol;Acc:HGNC:19235]	ENSG00000275700.5	0.0475393	0.123988	1	0.366074	0.124164	0.014089	0.249916	0.12306	0.207677	-0.0686195	0.123236	0.798213	0.318535	0.123819	0.0392415	0.297455	0.123408	0.0868094	376.703	440.244	372.186	438.668	397.695	442.628	343.231	504.323	560.754	564.921	427.272	551.323	600.786	474.084	424.63	503.568
AATK	apoptosis associated tyrosine kinase [Source:HGNC Symbol;Acc:HGNC:21]	ENSG00000181409.14	-0.693868	0.242596	1	-0.331392	0.242579	0.332865	-0.0544549	0.248247	0.936151	-0.416931	0.248224	0.300154	0.362476	0.247337	0.300296	-0.748323	0.243507	0.0197677	96.2583	90.4796	179.676	116.762	74.3891	50.644	90.6244	78.8005	48.319	93.5758	166.74	79.1192	50.9818	67.07	91.5369	74.2636
ABALON	apoptotic BCL2L1-antisense long non-coding RNA [Source:HGNC Symbol;Acc:HGNC:49667]	ENSG00000281376.1	-0.597169	0.745723	1	-2.55744	1.04834	0.0498414	-1.6351	0.963068		0.325169	1.212		-1.96027	1.07054	0.173487	-2.23227	0.938688		5.55336	4.05132	7.54942	2.43254	5.72224	2.02576	4.28147	0.985006	0	0	2.08425	1.25586	0	0.918767	3.39026	0
ABAT	4-aminobutyrate aminotransferase [Source:HGNC Symbol;Acc:HGNC:23]	ENSG00000183044.12	-0.176569	0.141826	1	-0.743245	0.142199	2.54808e-06	-0.0237982	0.141876	0.955341	0.542878	0.142249	0.00322475	-0.566677	0.142226	0.000557427	-0.200367	0.141849	0.38272	5235.9	4742.75	3764.14	4979.41	4989.79	3531.91	3592.86	4437.45	3356.9	2851.17	1736.18	3433.52	3697.68	3910.27	3641.14	4845.45
ABCA1	ATP binding cassette subfamily A member 1 [Source:HGNC Symbol;Acc:HGNC:29]	ENSG00000165029.16	0.106944	0.334545	1	1.39924	0.332774	0.000224599	1.51725	0.331652	0.000254476	0.224952	0.329863	0.741065	1.2923	0.332266	0.000790963	1.62419	0.332161	4.51847e-05	138.834	148.549	317.076	153.25	159.269	223.846	250.466	155.631	488.276	353.509	523.148	575.184	453.838	372.101	684.832	781.294
ABCA10	ATP binding cassette subfamily A member 10 [Source:HGNC Symbol;Acc:HGNC:30]	ENSG00000154263.17	0.734712	1.09328	1	1.92861	1.04313		-0.582138	1.07556		-1.77603	1.02416		1.1939	0.955998		0.152573	1.15307		1.85112	2.70088	0	0.810847	3.81482	2.02576	0	2.95502	1.27155	4.62103	4.16851	6.2793	2.99893	0	0	3.05193
ABCA11P	ATP binding cassette subfamily A member 11, pseudogene [Source:HGNC Symbol;Acc:HGNC:31]	ENSG00000251595.7	-0.142624	0.289068	1	-0.307935	0.308596	0.506512	-0.569916	0.315027	0.284865	-0.404606	0.332943	0.494933	-0.16531	0.311406	0.757988	-0.712541	0.312254	0.110446	16.6601	21.6071	22.6483	21.082	12.3982	24.3091	18.553	18.7151	21.6164	9.24206	14.5898	21.3496	9.99644	11.944	11.0183	17.2943
ABCA12	ATP binding cassette subfamily A member 12 [Source:HGNC Symbol;Acc:HGNC:14637]	ENSG00000144452.15	0.281752	0.680164	1	0.55936	0.682938	0.601331	-0.0417442	0.673713	0.983979	-0.319351	0.676477		0.277607	0.673653	0.816851	0.240008	0.682998	0.870173	20.3623	4.05132	2.26483	11.3519	13.3519	6.07728	3.56789	21.6701	6.35776	13.8631	5.21064	26.3731	13.995	6.43137	6.78051	13.225
ABCA13	ATP binding cassette subfamily A member 13 [Source:HGNC Symbol;Acc:HGNC:14638]	ENSG00000179869.15	-0.160367	0.331081	1	-0.0404162	0.340132	0.950795	-0.342583	0.349196	0.633776	-0.462534	0.357692	0.459232	0.119951	0.343636	0.848249	-0.50295	0.345753	0.364982	22.2135	13.5044	14.3439	17.8386	15.2593	10.1288	16.4123	18.7151	25.431	12.7078	9.37915	20.0938	9.99644	11.0252	14.4086	12.2077
ABCA17P	ATP binding cassette subfamily A member 17, pseudogene [Source:HGNC Symbol;Acc:HGNC:32972]	ENSG00000238098.9	-0.804709	0.6831	1	-0.0937797	0.65608	0.939472	-0.0584756	0.744002		-0.769405	0.719038		0.71093	0.708788	0.513784	-0.863185	0.693979		5.55336	5.40177	3.01977	4.86508	2.86112	1.01288	4.28147	1.97001	3.81466	4.62103	1.04213	8.79102	1.99929	0.918767	3.39026	4.06924
ABCA2	ATP binding cassette subfamily A member 2 [Source:HGNC Symbol;Acc:HGNC:32]	ENSG00000107331.17	-0.140815	0.100249	1	0.159064	0.100325	0.246366	0.123036	0.100253	0.522919	-0.176842	0.100328	0.270087	0.299879	0.100406	0.0137048	-0.0177786	0.100172	0.939775	1655.83	1894.67	1689.56	1613.59	1544.05	1712.78	1518.49	1434.17	1574.18	2109.5	2133.23	1849.88	1642.41	1653.78	1712.08	1754.86
ABCA3	ATP binding cassette subfamily A member 3 [Source:HGNC Symbol;Acc:HGNC:33]	ENSG00000167972.14	-0.064333	0.0994268	1	0.264759	0.0994924	0.0296247	0.141082	0.0992795	0.438343	-0.18801	0.0993441	0.224388	0.329092	0.099484	0.00539522	0.0767493	0.0992879	0.67653	1234.7	1042.54	931.598	1179.78	1158.75	1045.29	909.811	1078.58	1220.69	1345.87	1290.15	1362.61	1444.49	1065.77	932.321	1210.6
ABCA4	ATP binding cassette subfamily A member 4 [Source:HGNC Symbol;Acc:HGNC:34]	ENSG00000198691.13	0.012338	1.06069	1	-0.88365	1.23835		-0.830492	1.1664		0.0654966	1.32991		-0.895988	1.23419		-0.818154	1.17084		1.85112	0	3.77471	0.810847	1.90741	1.01288	0.713578	2.95502	1.27155	1.15526	1.04213	0	0	0	1.69513	2.03462
ABCA5	ATP binding cassette subfamily A member 5 [Source:HGNC Symbol;Acc:HGNC:35]	ENSG00000154265.16	0.107784	0.213697	1	0.994408	0.209439	2.35082e-05	0.54492	0.207748	0.077037	-0.341704	0.203339	0.299827	0.886624	0.207588	0.000188286	0.652704	0.209598	0.0178233	78.6727	62.1203	61.1503	92.4365	97.278	53.6826	67.7899	101.456	156.401	143.252	95.8757	197.17	167.94	69.8263	88.9942	149.545
ABCA6	ATP binding cassette subfamily A member 6 [Source:HGNC Symbol;Acc:HGNC:36]	ENSG00000154262.13	-0.513964	0.785267	1	-0.619743	0.825539	0.637728	-2.58735	1.19987		-2.48157	1.22649		-0.105779	0.852466	0.947724	-3.10131	1.18085		5.55336	1.35044	5.28459	3.24339	0	3.03864	2.85431	5.91004	2.5431	3.46577	1.04213	3.76758	0.999644	0	0	1.01731
ABCA7	ATP binding cassette subfamily A member 7 [Source:HGNC Symbol;Acc:HGNC:37]	ENSG00000064687.13	-0.297081	0.161418	1	-0.51092	0.162722	0.008264	0.108687	0.1617	0.767608	0.322525	0.163001	0.198338	-0.213839	0.163112	0.364471	-0.188394	0.161306	0.49003	560.89	804.863	804.768	606.513	502.603	604.689	645.788	497.428	387.823	564.921	507.516	486.018	429.847	645.893	650.929	719.238
ABCA8	ATP binding cassette subfamily A member 8 [Source:HGNC Symbol;Acc:HGNC:38]	ENSG00000141338.14	-0.551575	0.295052	1	-1.70568	0.298392	2.07156e-07	-0.499641	0.296368	0.328663	0.654466	0.299693	0.145069	-1.15411	0.29889	0.000871231	-1.05122	0.295865	0.00532001	699.724	399.731	892.341	704.626	433.936	237.014	528.761	641.239	175.474	128.234	243.858	277.545	185.934	251.742	446.666	418.114
ABCA9	ATP binding cassette subfamily A member 9 [Source:HGNC Symbol;Acc:HGNC:39]	ENSG00000154258.17	0.541708	1.95702	1	0.33231	1.97409		0.772762	1.86839		0.98216	1.88703		-0.209398	1.95702		1.31447	1.88703		0	1.35044	0	0	0	2.02576	0	0	0	1.15526	0	0	0.999644	0.918767	0	1.01731
ABCB1	ATP binding cassette subfamily B member 1 [Source:HGNC Symbol;Acc:HGNC:40]	ENSG00000085563.15	-0.0172991	0.596153	1	0.192802	0.608827	0.857445	-0.228622	0.616775		-0.438723	0.628764		0.210101	0.607066	0.849829	-0.245921	0.618524		4.6278	2.70088	5.28459	2.43254	3.81482	3.03864	3.56789	4.92503	5.08621	4.62103	2.08425	6.2793	2.99893	4.59383	3.39026	2.03462
ABCB10	ATP binding cassette subfamily B member 10 [Source:HGNC Symbol;Acc:HGNC:41]	ENSG00000135776.5	0.148452	0.0812555	1	-0.102585	0.0835266	0.394146	-0.1792	0.0813327	0.159598	0.0718373	0.0835972	0.66205	-0.251037	0.0828829	0.0121908	-0.030748	0.0819887	0.859052	702.501	596.895	573.001	593.54	736.261	674.578	671.477	646.164	640.862	480.587	555.454	620.395	582.792	555.854	673.813	592.074
ABCB10P1	ABCB10 pseudogene 1 [Source:HGNC Symbol;Acc:HGNC:14114]	ENSG00000274099.1	0.739439	1.73889	1	2.07261	1.64607		-0.0869156	1.68881		-1.42009	1.59335		1.33317	1.57286		0.652524	1.75743		0	0	0.754942	0.810847	0.953706	1.01288	0	0.985006	1.27155	0	4.16851	2.51172	0.999644	0	0	2.03462
ABCB10P3	ABCB10 pseudogene 3 [Source:HGNC Symbol;Acc:HGNC:31129]	ENSG00000261524.1	1.13094	5.74686	1	0.332305	5.77068		-0.535021	5.73927		0.263618	5.76316		-0.798639	5.74686		0.595923	5.76316		0.925561	0	0	0	0	0	1.42716	0.985006	0	0	1.04213	0	1.99929	0	0	0
ABCB10P4	ABCB10 pseudogene 4 [Source:HGNC Symbol;Acc:HGNC:31130]	ENSG00000260053.2	0.987428	5.7517	1	-0.38903	5.77068		-0.975018	5.7517		0.40144	5.77068		-1.37646	5.7517		0.0124099	5.77068		0	0	0.754942	0	0	0	0.713578	1.97001	0	0	0	0	0	0	0.847564	0
ABCB11	ATP binding cassette subfamily B member 11 [Source:HGNC Symbol;Acc:HGNC:42]	ENSG00000073734.10	0.376718	0.400986	1	0.184288	0.425248	0.802854	0.146685	0.379576	0.878912	0.339115	0.404966		-0.19243	0.408144	0.788633	0.523403	0.397892	0.423724	2.77668	8.10265	13.589	9.73016	7.62965	14.1803	14.2716	8.86505	7.62931	13.8631	8.33702	10.0469	12.9954	10.1064	11.8659	14.2423
ABCB4	ATP binding cassette subfamily B member 4 [Source:HGNC Symbol;Acc:HGNC:45]	ENSG00000005471.17	0.145919	0.335086	1	-0.138381	0.339979	0.815287	-0.705549	0.339477	0.192966	-0.42125	0.34429	0.491535	-0.284299	0.338493	0.596921	-0.559631	0.340958	0.293287	119.397	49.9663	32.4625	147.574	107.769	66.8501	38.5332	164.496	108.082	49.6761	47.9379	92.9337	102.963	38.5882	27.1221	67.1424
ABCB6	ATP binding cassette subfamily B member 6 (Langereis blood group) [Source:HGNC Symbol;Acc:HGNC:47]	ENSG00000115657.14	0.411556	0.301233	1	0.313217	0.312242	0.503847	-0.41709	0.301676	0.453148	-0.318751	0.312591	0.585125	-0.0983391	0.301701	0.858579	-0.00553372	0.312222	0.994032	19.4368	31.0602	20.3834	12.9735	20.0278	38.4894	25.6888	26.5952	20.3448	33.5025	26.0532	22.6055	17.9936	31.2381	13.561	20.3462
ABCB7	ATP binding cassette subfamily B member 7 [Source:HGNC Symbol;Acc:HGNC:48]	ENSG00000131269.19	0.0879741	0.102693	1	0.595397	0.102302	1.18456e-07	0.217076	0.101747	0.176954	-0.290346	0.101348	0.0386615	0.507422	0.101827	8.87623e-06	0.30505	0.102223	0.024928	544.23	482.108	544.313	520.564	559.825	448.706	613.677	603.809	926.961	642.323	813.902	787.424	740.736	551.26	677.204	619.542
ABCB8	ATP binding cassette subfamily B member 8 [Source:HGNC Symbol;Acc:HGNC:49]	ENSG00000197150.12	0.127888	0.120016	1	-0.411118	0.1218	0.00409999	-0.269978	0.120248	0.149677	0.269028	0.122027	0.139994	-0.539006	0.121527	9.66204e-05	-0.14209	0.120523	0.484177	839.484	992.574	940.658	788.954	931.771	1212.42	962.616	790.96	596.358	754.383	651.33	679.42	653.767	974.811	778.911	834.194
ABCB9	ATP binding cassette subfamily B member 9 [Source:HGNC Symbol;Acc:HGNC:50]	ENSG00000150967.18	-0.104227	0.105105	1	0.00950907	0.106798	0.963371	0.0646562	0.10534	0.793469	-0.0490797	0.107017	0.839518	0.113736	0.107099	0.483595	-0.0395706	0.105034	0.858148	241.571	314.653	289.898	274.877	243.195	261.323	276.155	257.087	245.41	300.367	312.638	263.731	273.902	262.767	280.544	268.57
ABCC1	ATP binding cassette subfamily C member 1 [Source:HGNC Symbol;Acc:HGNC:51]	ENSG00000103222.19	0.0342577	0.164206	1	0.428353	0.16418	0.0335334	-0.0392022	0.164223	0.929709	-0.433297	0.164197	0.0629904	0.394095	0.164024	0.058086	-0.00494458	0.16438	0.990655	621.977	657.665	465.799	568.404	620.863	691.797	438.137	628.434	734.957	877.995	678.425	807.518	701.75	613.736	442.428	550.365
ABCC10	ATP binding cassette subfamily C member 10 [Source:HGNC Symbol;Acc:HGNC:52]	ENSG00000124574.15	0.0697948	0.151892	1	-0.170404	0.153664	0.453053	-0.104505	0.151978	0.761527	0.135693	0.153746	0.650997	-0.240198	0.153363	0.261658	-0.0347102	0.152281	0.921331	356.341	540.177	476.368	413.532	474.946	568.226	386.045	442.268	305.172	525.642	399.135	360.432	357.872	554.016	395.812	440.495
ABCC11	ATP binding cassette subfamily C member 11 [Source:HGNC Symbol;Acc:HGNC:14639]	ENSG00000121270.15	-0.421236	0.588731	1	-0.0858726	0.591247	0.9383	0.135509	0.603991		-0.199854	0.606235		0.335364	0.61099	0.749544	-0.285727	0.584009		8.33005	10.8035	2.26483	4.86508	2.86112	6.07728	5.70862	2.95502	8.90086	8.0868	0	7.53516	4.99822	4.59383	5.08538	5.08655
ABCC12	ATP binding cassette subfamily C member 12 [Source:HGNC Symbol;Acc:HGNC:14640]	ENSG00000140798.16	1.40898	5.73669	1	-0.38903	5.77068		-2.1179	5.73669		0	5.77068		-1.79801	5.73669		-0.708926	5.77068		0	0	0	0.810847	0	1.01288	2.14073	0	0	0	0	0	0	0	0	0
ABCC2	ATP binding cassette subfamily C member 2 [Source:HGNC Symbol;Acc:HGNC:53]	ENSG00000023839.12	-0.880829	0.696858	1	0.272365	0.658888	0.812305	0.79747	0.700365		-0.355724	0.66256		1.15319	0.699043	0.231526	-0.0833593	0.660296		7.40449	12.154	1.50988	9.73016	4.76853	5.0644	0.713578	5.91004	6.35776	15.0183	1.04213	15.0703	7.99715	2.7563	9.32321	4.06924
ABCC3	ATP binding cassette subfamily C member 3 [Source:HGNC Symbol;Acc:HGNC:54]	ENSG00000108846.16	0.300136	1.28111	1	1.47289	1.23463		-0.178532	1.27035		-1.35129	1.2233		1.17276	1.20311		0.121604	1.30023		0.925561	2.70088	0.754942	1.62169	0	6.07728	0	1.97001	1.27155	4.62103	4.16851	6.2793	2.99893	0.918767	0	2.03462
ABCC4	ATP binding cassette subfamily C member 4 [Source:HGNC Symbol;Acc:HGNC:55]	ENSG00000125257.16	0.52161	0.437153	1	-0.132117	0.438282	0.864467	-0.65217	0.437313	0.408997	0.00155772	0.438441	0.99843	-0.653727	0.437748	0.288947	-0.130559	0.437848	0.893734	401.693	484.808	157.783	462.994	624.677	636.088	277.582	592.974	418.341	348.888	182.372	399.364	460.836	470.409	141.543	312.314
ABCC5	ATP binding cassette subfamily C member 5 [Source:HGNC Symbol;Acc:HGNC:56]	ENSG00000114770.17	0.0797323	0.0984256	1	0.463589	0.0984163	2.76321e-05	0.137893	0.0982549	0.444613	-0.245963	0.0982453	0.082267	0.383857	0.0983075	0.000747365	0.217626	0.0983638	0.124833	1941.83	2444.3	2094.21	2279.29	2255.51	2453.19	2267.04	2253.69	2544.38	3672.56	3082.61	2774.2	2627.06	2613.89	2341.82	2568.71
ABCC6	ATP binding cassette subfamily C member 6 [Source:HGNC Symbol;Acc:HGNC:57]	ENSG00000091262.15	0.0548663	0.178942	1	-0.95897	0.184062	2.76312e-06	-0.636437	0.180649	0.0089724	0.377399	0.185719	0.184752	-1.01384	0.183822	6.57263e-07	-0.581571	0.180893	0.0137074	352.639	398.38	528.459	330.825	412.955	455.796	418.87	366.422	188.19	196.394	218.847	218.52	193.931	326.162	355.129	212.618
ABCC6P1	ATP binding cassette subfamily C member 6 pseudogene 1 [Source:HGNC Symbol;Acc:HGNC:33352]	ENSG00000256340.8	-0.263937	0.381419	1	-1.11178	0.430533	0.0357792	-1.12398	0.432797	0.0811984	-0.276137	0.476542	0.786801	-0.847846	0.435197	0.141528	-1.38792	0.42811	0.0127405	26.8413	9.45309	12.834	26.7579	20.0278	11.1417	12.1308	20.6851	6.35776	9.24206	6.25276	13.8145	7.99715	11.0252	5.08538	5.08655
ABCC6P2	ATP binding cassette subfamily C member 6 pseudogene 2 [Source:HGNC Symbol;Acc:HGNC:33353]	ENSG00000255277.3	0.0547724	0.579298	1	-1.14448	0.690513	0.220361	-0.568245	0.60766		0.631011	0.714406		-1.19926	0.686816	0.199311	-0.513473	0.611858		8.33005	1.35044	9.81424	5.67593	2.86112	4.05152	12.1308	7.88005	2.5431	1.15526	4.16851	3.76758	4.99822	4.59383	2.54269	5.08655
ABCC8	ATP binding cassette subfamily C member 8 [Source:HGNC Symbol;Acc:HGNC:59]	ENSG00000006071.14	-0.675716	0.301231	1	-1.70334	0.353591	1.71964e-05	-0.283383	0.321753	0.675166	0.74424	0.371186	0.190747	-1.02762	0.363699	0.0210531	-0.959099	0.310289	0.018861	31.4691	25.6584	39.257	47.0291	23.8426	21.2705	22.8345	21.6701	10.1724	6.93154	10.4213	17.582	13.995	19.2941	11.0183	32.5539
ABCC9	ATP binding cassette subfamily C member 9 [Source:HGNC Symbol;Acc:HGNC:60]	ENSG00000069431.11	-0.0277034	0.2868	1	0.734495	0.286407	0.0373477	0.386878	0.286394	0.467921	-0.375321	0.286	0.452415	0.762198	0.286346	0.0318875	0.359174	0.286455	0.449774	688.617	343.012	480.898	596.783	592.251	277.529	598.692	599.869	1079.55	683.912	751.374	985.85	938.665	385.882	697.545	687.701
ABCD1	ATP binding cassette subfamily D member 1 [Source:HGNC Symbol;Acc:HGNC:61]	ENSG00000101986.12	0.178007	0.116425	1	0.432883	0.11683	0.00139371	0.421709	0.114514	0.00570764	0.166832	0.114922	0.392783	0.254876	0.115999	0.089116	0.599716	0.115355	1.15263e-05	349.862	419.987	370.676	382.72	363.362	493.272	440.991	423.553	528.966	541.816	433.525	555.09	580.793	640.38	478.874	613.438
ABCD2	ATP binding cassette subfamily D member 2 [Source:HGNC Symbol;Acc:HGNC:66]	ENSG00000173208.4	-0.0520225	0.593434	1	-0.115705	0.619894	0.920144	0.0476575	0.594215		0.11134	0.620447		-0.063683	0.6201	0.956631	-0.00436504	0.593974		4.6278	9.45309	3.77471	4.86508	4.76853	7.09016	3.56789	5.91004	6.35776	5.77629	2.08425	6.2793	8.99679	4.59383	3.39026	5.08655
ABCD3	ATP binding cassette subfamily D member 3 [Source:HGNC Symbol;Acc:HGNC:67]	ENSG00000117528.14	-0.0501219	0.0852579	1	-0.25224	0.0860845	0.0148069	-0.113418	0.0854344	0.478209	0.0887003	0.0862588	0.581044	-0.202118	0.0860591	0.065407	-0.16354	0.0854601	0.201179	1806.69	1565.16	1439.67	1939.55	1747.19	1371.44	1573.44	1823.25	1480.09	1320.46	1313.08	1545.96	1565.44	1423.17	1391.7	1636.85
ABCD4	ATP binding cassette subfamily D member 4 [Source:HGNC Symbol;Acc:HGNC:68]	ENSG00000119688.21	-0.092311	0.111206	1	0.118409	0.111554	0.476222	0.05026	0.111273	0.856877	-0.16046	0.111619	0.399367	0.21072	0.111628	0.157546	-0.0420509	0.111198	0.857369	711.756	817.017	841.005	662.462	685.715	838.664	718.573	596.914	734.957	903.411	980.642	676.909	702.749	783.708	785.692	666.338
ABCE1	ATP binding cassette subfamily E member 1 [Source:HGNC Symbol;Acc:HGNC:69]	ENSG00000164163.11	0.177837	0.097208	1	0.115323	0.0977397	0.417584	-0.078011	0.0970651	0.708845	-0.0154973	0.097597	0.950753	-0.0625137	0.0974576	0.700962	0.0998261	0.0973483	0.558629	1612.33	1286.97	1202.62	1559.26	1708.09	1451.46	1569.16	1661.7	1733.13	1371.29	1381.86	1646.43	1681.4	1461.76	1434.08	1480.19
ABCF1	ATP binding cassette subfamily F member 1 [Source:HGNC Symbol;Acc:HGNC:70]	ENSG00000204574.13	-0.0163712	0.075606	1	0.100459	0.0759692	0.352303	0.124024	0.0754525	0.346044	0.00719357	0.0758155	0.970686	0.11683	0.0759093	0.271343	0.107652	0.0755128	0.376513	1558.64	1859.56	1552.16	1765.21	1584.11	1873.83	1549.18	1647.91	1805.6	1892.31	1634.06	1883.79	1899.32	1923.9	1679.87	1744.69
ABCF2	ATP binding cassette subfamily F member 2 [Source:HGNC Symbol;Acc:HGNC:71]	ENSG00000033050.9	0.0799768	0.0961907	1	0.146197	0.0979946	0.281396	0.00914272	0.0957139	0.973861	-0.0570779	0.0975145	0.784566	0.0662206	0.0972813	0.681669	0.0891196	0.0964385	0.607279	293.403	333.559	279.329	316.23	310.908	380.843	276.155	328.007	347.134	325.782	301.175	378.014	322.885	370.263	298.343	307.228
ABCF2P1	ATP binding cassette subfamily F member 2 pseudogene 1 [Source:HGNC Symbol;Acc:HGNC:48841]	ENSG00000242159.1	0.0285266	1.64472	1	-0.668587	1.7682		-0.26937	1.67632		0.427743	1.79761		-0.697113	1.7604		-0.240844	1.68447		0	1.35044	0	2.43254	0.953706	1.01288	0.713578	0.985006	1.27155	1.15526	0	0	0.999644	0	0.847564	1.01731
ABCF3	ATP binding cassette subfamily F member 3 [Source:HGNC Symbol;Acc:HGNC:72]	ENSG00000161204.11	0.105085	0.0854515	1	0.121316	0.0861391	0.314178	0.0119901	0.0852383	0.962017	-0.00424073	0.0859261	0.983988	0.0162309	0.0858552	0.920264	0.117075	0.0855241	0.401024	993.127	1281.57	950.472	1010.32	1079.6	1286.36	1054.67	1117.98	1171.1	1267.32	1042.13	1106.41	1156.59	1209.1	1073.86	1127.18
ABCG1	ATP binding cassette subfamily G member 1 [Source:HGNC Symbol;Acc:HGNC:73]	ENSG00000160179.18	0.660798	0.368588	1	1.20126	0.367209	0.00560794	1.02155	0.355072	0.0460845	0.481084	0.353618	0.432215	0.540466	0.359541	0.285017	1.68235	0.362841	0.000124858	36.0969	33.761	55.1108	21.8929	39.1019	56.7213	74.9256	57.1303	92.8233	49.6761	91.7072	102.981	93.9665	85.4453	138.153	149.545
ABCG2	ATP binding cassette subfamily G member 2 (Junior blood group) [Source:HGNC Symbol;Acc:HGNC:74]	ENSG00000118777.12	2.60097	1.23932	1	0.390471	1.44571		-1.43274	1.07325		0.777764	1.306		-2.2105	1.22646		1.16823	1.31861		0.925561	1.35044	0.754942	0	0	14.1803	2.14073	2.95502	1.27155	0	1.04213	1.25586	1.99929	2.7563	1.69513	0
ABCG4	ATP binding cassette subfamily G member 4 [Source:HGNC Symbol;Acc:HGNC:13884]	ENSG00000172350.10	0.439595	0.371204	1	1.91156	0.356208	1.28404e-06	0.483421	0.352745	0.459062	-0.98854	0.336917	0.0331274	1.47196	0.344624	0.000188273	0.923016	0.364087	0.0677261	13.8834	17.5557	19.6285	16.2169	20.9815	37.4765	17.8394	18.7151	43.2328	105.128	66.6962	47.7227	58.979	25.7255	14.4086	29.502
ABCG5	ATP binding cassette subfamily G member 5 [Source:HGNC Symbol;Acc:HGNC:13886]	ENSG00000138075.14	1.36236	5.76196	1	1.05364	5.77068		-0.628612	5.76196		-0.319895	5.77068		-0.308717	5.76196		0.733745	5.77068		0	0	0	0	0.953706	0	0	0.985006	0	1.15526	0	0	0	0.918767	0	0
ABCG8	ATP binding cassette subfamily G member 8 [Source:HGNC Symbol;Acc:HGNC:13887]	ENSG00000143921.9	1.34091	5.76634	1	0	5.77068		-1.3285	5.76634		0	5.77068		-1.0086	5.76634		0	5.77068		0	0	0	0	0	0	0.713578	0.985006	0	0	0	0	0	0	0	0
ABHD1	abhydrolase domain containing 1 [Source:HGNC Symbol;Acc:HGNC:17553]	ENSG00000143994.14	-0.194858	0.722286	1	-0.108863	0.744916	0.937921	0.402239	0.71029		0.316244	0.733042		0.0859945	0.754691	0.951912	0.207381	0.699881		5.55336	4.05132	1.50988	4.05423	4.76853	2.02576	2.85431	2.95502	1.27155	3.46577	3.12638	5.02344	1.99929	3.67507	2.54269	8.13848
ABHD10	abhydrolase domain containing 10 [Source:HGNC Symbol;Acc:HGNC:25656]	ENSG00000144827.9	0.0215084	0.132186	1	0.234856	0.132659	0.184014	0.288702	0.131331	0.160598	0.075355	0.131804	0.791106	0.213347	0.132401	0.245189	0.310211	0.13159	0.096173	487.77	453.748	332.174	512.455	522.631	387.933	383.905	509.248	656.121	496.761	347.028	624.163	627.776	511.753	409.373	671.424
ABHD11	abhydrolase domain containing 11 [Source:HGNC Symbol;Acc:HGNC:16407]	ENSG00000106077.18	0.0915832	0.116202	1	0.346414	0.116874	0.0134993	0.240949	0.114425	0.184636	-0.0138818	0.115097	0.963402	0.25483	0.116063	0.0893619	0.332532	0.115247	0.0313486	250.827	288.994	208.364	235.956	260.362	279.555	269.732	230.491	350.948	288.814	288.669	313.965	294.895	295.843	319.532	318.418
ABHD12	abhydrolase domain containing 12 [Source:HGNC Symbol;Acc:HGNC:15868]	ENSG00000100997.20	0.0915542	0.107769	1	0.166426	0.108418	0.264684	-0.00183543	0.107551	0.994968	-0.0767072	0.1082	0.728292	0.0748718	0.108105	0.675794	0.0897188	0.107865	0.650964	697.873	727.888	774.57	664.083	683.807	755.608	896.253	722.009	821.422	664.273	959.799	772.354	753.731	670.7	843.326	777.225
ABHD13	abhydrolase domain containing 13 [Source:HGNC Symbol;Acc:HGNC:20293]	ENSG00000139826.6	0.000377797	0.0817469	1	0.190125	0.082573	0.0674951	0.0110192	0.0816862	0.964527	-0.178728	0.0825044	0.149499	0.189747	0.0823374	0.071707	0.011397	0.0819239	0.954006	466.483	413.235	484.673	506.779	463.501	415.281	499.504	498.413	563.297	500.226	515.853	565.137	509.818	445.602	490.74	446.599
ABHD14A	abhydrolase domain containing 14A [Source:HGNC Symbol;Acc:HGNC:24538]	ENSG00000248487.9	-0.146064	0.183744	1	-0.295032	0.190474	0.259287	0.041675	0.184835	0.934106	0.190643	0.191503	0.595989	-0.148968	0.191388	0.629244	-0.104389	0.18389	0.772002	93.4816	94.5309	67.1898	110.275	104.908	62.7985	72.7849	90.6205	91.5517	56.6076	71.9068	77.8633	75.9729	77.1764	85.604	96.6444
ABHD14A-ACY1	ABHD14A-ACY1 readthrough [Source:HGNC Symbol;Acc:HGNC:38856]	ENSG00000114786.16	1.30114	5.76141	1	1.05364	5.77068		-0.567394	5.76141		-0.319895	5.77068		-0.247499	5.76141		0.733745	5.77068		0	0	0	0	0	1.01288	0.713578	0	1.27155	0	0	0	0	0	0.847564	0
ABHD14B	abhydrolase domain containing 14B [Source:HGNC Symbol;Acc:HGNC:28235]	ENSG00000114779.19	-0.030709	0.142935	1	-0.121378	0.148746	0.602657	-0.0086134	0.14347	0.984655	0.0820558	0.149228	0.801441	-0.0906692	0.14857	0.716785	-0.0393224	0.14365	0.903959	126.802	109.386	104.182	94.0582	110.63	105.339	102.755	106.381	105.539	95.8863	109.423	87.9102	105.962	105.658	111.031	99.6964
ABHD15	abhydrolase domain containing 15 [Source:HGNC Symbol;Acc:HGNC:26971]	ENSG00000168792.5	-0.0349309	0.110154	1	-0.12501	0.113752	0.458224	0.0821272	0.10985	0.734461	0.172207	0.113443	0.363807	-0.0900795	0.113645	0.620979	0.0471963	0.109959	0.835382	222.135	236.327	252.906	201.09	195.51	252.207	243.33	197.986	200.905	202.17	220.931	210.985	222.921	265.524	230.537	220.756
ABHD15-AS1	ABHD15 antisense RNA 1 [Source:HGNC Symbol;Acc:HGNC:49685]	ENSG00000264031.1	1.37079	3.33549	1	1.05365	3.33946		0.750133	3.2782		1.06727	3.28227		-0.317138	3.33549		2.12092	3.28227		0	0	0	0	0	1.01288	0.713578	0	0	1.15526	0	0	1.99929	0	0	1.01731
ABHD16A	abhydrolase domain containing 16A [Source:HGNC Symbol;Acc:HGNC:13921]	ENSG00000204427.12	0.165562	0.250825	1	-0.0797053	0.264323	0.864467	-0.149793	0.250711	0.799842	0.0954741	0.264153	0.876877	-0.245268	0.260414	0.545411	0.0157687	0.254763	0.98097	42.5758	31.0602	27.9329	28.3796	37.1945	44.5667	32.8246	32.5052	27.9741	42.7445	29.1796	23.8613	22.9918	52.3697	27.9696	29.502
ABHD16B	abhydrolase domain containing 16B [Source:HGNC Symbol;Acc:HGNC:16128]	ENSG00000183260.7	-1.5335	2.60134	1	-1.11518	2.5947		0.670242	2.65523		0.251917	2.64863		0.418324	2.66861		-0.863259	2.58085		0	2.70088	0.754942	0.810847	0	0	0.713578	0	1.27155	0	0	0	0	2.7563	0	0
ABHD17A	abhydrolase domain containing 17A [Source:HGNC Symbol;Acc:HGNC:28756]	ENSG00000129968.15	-0.0766956	0.0861735	1	-0.0174828	0.0871686	0.913726	-0.0107599	0.0864194	0.966504	-0.0699727	0.087408	0.686552	0.0592128	0.0872295	0.682314	-0.0874555	0.0863578	0.564502	705.277	715.734	717.95	664.894	680.946	719.145	582.993	684.579	717.155	660.807	705.52	686.956	661.764	707.45	671.271	601.23
ABHD17AP1	abhydrolase domain containing 17A pseudogene 1 [Source:HGNC Symbol;Acc:HGNC:28394]	ENSG00000198658.4	-0.0161217	4.57194	1	0.712414	4.5602		-1.276	4.58825		-2.00453	4.57658		0.728536	4.56577		-1.29212	4.58273		1.85112	0	0	0	0.953706	0	0	0.985006	0	0	2.08425	0	0	0	0	0
ABHD17AP3	abhydrolase domain containing 17A pseudogene 3 [Source:HGNC Symbol;Acc:HGNC:34041]	ENSG00000250536.1	-0.443638	1.46803	1	-0.126027	1.47561		1.06964	1.40273		0.752026	1.41016		0.317611	1.5321		0.625999	1.34059		0.925561	0	0.754942	1.62169	0	0	0.713578	1.97001	0	2.31051	1.04213	0	0.999644	0.918767	2.54269	1.01731
ABHD17B	abhydrolase domain containing 17B [Source:HGNC Symbol;Acc:HGNC:24278]	ENSG00000107362.13	0.0133563	0.0910902	1	0.0504063	0.0932042	0.748139	-0.0783874	0.0914979	0.68596	-0.115437	0.0935896	0.48695	0.03705	0.092838	0.822918	-0.0650311	0.0918698	0.706112	348.011	280.892	302.732	330.825	351.917	258.284	330.386	334.902	334.418	311.919	331.397	331.547	348.876	277.468	289.867	296.037
ABHD17C	abhydrolase domain containing 17C [Source:HGNC Symbol;Acc:HGNC:26925]	ENSG00000136379.12	0.0791218	0.173877	1	-0.281542	0.178948	0.250809	-0.277159	0.175211	0.371009	0.0835046	0.180234	0.837025	-0.360664	0.178289	0.123871	-0.198037	0.17588	0.511849	188.814	226.874	143.439	120.816	167.852	232.962	156.273	159.571	119.526	168.668	151.108	115.539	150.946	166.297	127.135	141.406
ABHD18	abhydrolase domain containing 18 [Source:HGNC Symbol;Acc:HGNC:26111]	ENSG00000164074.15	0.00495559	0.0941278	1	0.139186	0.0944398	0.287939	-0.0548672	0.0941464	0.804903	-0.189097	0.0944576	0.191564	0.13423	0.0943322	0.317807	-0.0499116	0.0942542	0.788959	1535.51	1299.12	1238.86	1461.96	1536.42	1113.15	1540.61	1380.98	1468.64	1411.72	1661.15	1522.1	1667.41	1075.88	1388.31	1259.43
ABHD2	abhydrolase domain containing 2 [Source:HGNC Symbol;Acc:HGNC:18717]	ENSG00000140526.18	0.078569	0.106468	1	0.308052	0.106652	0.0166077	0.0773363	0.10625	0.743745	-0.152146	0.106435	0.40205	0.229483	0.106468	0.0964266	0.155905	0.106434	0.361004	1260.61	1257.26	1060.69	1131.13	1294.18	1384.61	1212.37	1075.63	1412.69	1664.73	1376.65	1371.4	1305.53	1470.95	1234.9	1230.94
ABHD3	abhydrolase domain containing 3 [Source:HGNC Symbol;Acc:HGNC:18718]	ENSG00000158201.10	0.0158622	0.215151	1	0.492261	0.214025	0.0677717	0.288396	0.211886	0.463588	-0.188003	0.210716	0.646285	0.476398	0.213192	0.082658	0.304258	0.212725	0.375062	68.4915	51.3168	70.2096	84.3281	69.6205	53.6826	72.0713	83.7255	78.8362	101.663	121.929	81.6309	98.9647	54.2072	82.2137	107.835
ABHD4	abhydrolase domain containing 4 [Source:HGNC Symbol;Acc:HGNC:20154]	ENSG00000100439.10	-0.0778496	0.111527	1	0.428445	0.111265	0.00083646	0.154153	0.111353	0.452933	-0.352141	0.11109	0.0190331	0.506294	0.111294	5.96226e-05	0.0763035	0.111324	0.717421	755.257	745.444	773.815	827.064	793.483	648.243	669.336	836.27	933.319	1063.99	1141.13	1029.81	915.674	747.876	741.619	876.921
ABHD5	abhydrolase domain containing 5 [Source:HGNC Symbol;Acc:HGNC:21396]	ENSG00000011198.10	0.0814812	0.125384	1	-0.0914684	0.127326	0.654696	-0.0245292	0.125157	0.94453	0.14842	0.1271	0.516968	-0.17295	0.126874	0.341798	0.0569519	0.125615	0.82461	391.512	465.902	342.744	484.886	453.01	409.203	393.181	523.038	395.453	426.29	301.175	458.389	443.842	469.49	355.977	479.153
ABHD6	abhydrolase domain containing 6 [Source:HGNC Symbol;Acc:HGNC:21398]	ENSG00000163686.15	-0.166427	0.1575	1	1.09674	0.152549	2.68818e-11	0.962742	0.153211	6.19626e-08	-0.300428	0.148093	0.18554	1.26317	0.153292	1.34748e-14	0.796315	0.152468	1.042e-05	131.43	144.497	165.332	201.901	131.611	115.468	171.259	156.616	342.047	314.23	422.062	298.895	368.868	201.21	251.727	308.245
ABHD8	abhydrolase domain containing 8 [Source:HGNC Symbol;Acc:HGNC:23759]	ENSG00000127220.6	-0.080245	0.160144	1	0.62893	0.158642	0.000555763	0.55646	0.15813	0.0090604	-0.152715	0.156603	0.605732	0.709175	0.158749	8.41185e-05	0.476215	0.158024	0.0230627	197.144	197.164	247.621	238.389	223.167	183.331	226.204	205.866	311.53	325.782	408.514	321.5	367.869	248.067	296.647	324.522
ABI1	abl interactor 1 [Source:HGNC Symbol;Acc:HGNC:11320]	ENSG00000136754.17	0.0855753	0.127109	1	0.948803	0.126571	3.21105e-12	0.446389	0.126448	0.00880164	-0.416839	0.125906	0.0135144	0.863228	0.126357	3.19875e-10	0.531964	0.126662	0.000681002	997.754	858.881	986.709	997.342	1094.85	882.218	1011.85	1095.33	2455.37	1779.1	1633.01	1622.57	1993.29	1029.94	1180.66	1444.58
ABI2	abl interactor 2 [Source:HGNC Symbol;Acc:HGNC:24011]	ENSG00000138443.16	-0.064254	0.0712163	1	0.416482	0.0711417	9.86507e-08	0.112786	0.0711677	0.3699	-0.36795	0.0710927	2.28696e-05	0.480736	0.0711373	5.10638e-10	0.0485321	0.071172	0.718852	3764.26	3265.37	3652.41	3611.51	3458.14	3052.82	3605.71	3552.92	5070.95	4670.7	4456.14	4887.81	4218.5	3269.89	3612.32	3706.06
ABI3BP	ABI family member 3 binding protein [Source:HGNC Symbol;Acc:HGNC:17265]	ENSG00000154175.17	-0.238108	1.35553	1	-0.392484	1.43176		-0.657379	1.47879		-0.503003	1.54815		-0.154376	1.45231		-0.895487	1.45856		1.85112	2.70088	0	0.810847	0.953706	4.05152	0	0	0	1.15526	1.04213	1.25586	0.999644	1.83753	0	0
ABITRAM	actin binding transcription modulator [Source:HGNC Symbol;Acc:HGNC:1364]	ENSG00000119328.12	-0.242903	0.135824	1	-0.230629	0.137527	0.213586	0.0369923	0.13657	0.918869	0.0247183	0.13826	0.943519	0.0122739	0.138229	0.962783	-0.205911	0.13586	0.341654	335.053	272.789	392.57	344.61	317.584	198.524	321.11	304.367	349.677	236.828	317.849	247.404	274.902	281.143	294.105	313.331
ABL1	ABL proto-oncogene 1, non-receptor tyrosine kinase [Source:HGNC Symbol;Acc:HGNC:76]	ENSG00000097007.19	-0.121536	0.0875168	1	-0.0961347	0.087809	0.460255	-0.0133042	0.0876037	0.95933	-0.0387057	0.0878953	0.846683	0.0254014	0.0878499	0.876101	-0.13484	0.0875626	0.33206	2664.69	2680.63	2807.63	2632.82	2579.77	2431.92	2453.99	2449.71	2305.32	2644.38	2657.43	2476.56	2240.2	2514.66	2657.96	2405.94
ABL2	ABL proto-oncogene 2, non-receptor tyrosine kinase [Source:HGNC Symbol;Acc:HGNC:77]	ENSG00000143322.21	-0.0430089	0.100662	1	0.0865836	0.101147	0.581675	-0.150627	0.101021	0.409017	-0.280219	0.101503	0.0488865	0.129592	0.101108	0.377854	-0.193636	0.10106	0.200306	893.166	942.608	840.25	959.232	800.159	955.146	828.464	946.591	759.116	1140.24	991.063	965.757	766.727	862.722	794.168	747.723
ABLIM1	actin binding LIM protein 1 [Source:HGNC Symbol;Acc:HGNC:78]	ENSG00000099204.20	0.0350064	0.115165	1	0.579899	0.115136	6.29984e-06	0.25978	0.115111	0.14676	-0.285112	0.115082	0.0861473	0.544892	0.115117	2.70341e-05	0.294787	0.11513	0.0642311	7597	8270.1	9083.46	8359.83	7550.49	8564.91	9815.97	8256.32	11095.6	11289.2	15955	11782.5	9393.65	9461.46	12046.4	10091.7
ABLIM2	actin binding LIM protein family member 2 [Source:HGNC Symbol;Acc:HGNC:19195]	ENSG00000163995.20	-0.141598	0.247505	1	-0.235239	0.252386	0.541428	0.0897177	0.247933	0.888358	0.183359	0.252793	0.7207	-0.093641	0.253113	0.837501	-0.0518806	0.247189	0.928287	77.7471	87.7787	73.9843	88.3823	87.7409	84.069	59.9405	66.9804	43.2328	97.0416	82.3281	54.002	53.9808	112.09	69.5003	81.3848
ABLIM3	actin binding LIM protein family member 3 [Source:HGNC Symbol;Acc:HGNC:29132]	ENSG00000173210.19	0.0432836	0.38276	1	1.72998	0.382164	6.0209e-05	1.11218	0.382143	0.042912	-0.574518	0.381545	0.369671	1.68669	0.382064	0.000105312	1.15546	0.382243	0.0225048	956.104	494.262	308.771	887.877	1024.28	463.899	306.125	961.366	2699.5	1660.1	1714.3	2147.52	2615.07	814.946	833.156	1741.63
ABO	ABO, alpha 1-3-N-acetylgalactosaminyltransferase and alpha 1-3-galactosyltransferase [Source:HGNC Symbol;Acc:HGNC:79]	ENSG00000175164.15	-0.727882	4.76827	1	-0.35249	4.76827		0.0554954	4.77474		-0.319897	4.77474		0.375392	4.77474		-0.672387	4.76827		0	1.35044	0.754942	0	0	0	0	0.985006	1.27155	0	0	0	0	0.918767	0	0
ABR	ABR activator of RhoGEF and GTPase [Source:HGNC Symbol;Acc:HGNC:81]	ENSG00000159842.15	-0.105732	0.0932785	1	-0.0713234	0.0935177	0.630967	0.0223449	0.0933123	0.929688	-0.0120637	0.0935513	0.961143	0.0344086	0.0935355	0.838847	-0.0833871	0.0932945	0.621417	3399.58	2773.81	2587.19	3159.87	3156.77	2362.04	2448.28	3122.47	2833.02	2844.24	2612.61	2966.34	3324.81	2536.71	2437.59	2975.63
ABRA	actin binding Rho activating protein [Source:HGNC Symbol;Acc:HGNC:30655]	ENSG00000174429.4	0.681137	0.50391	1	1.86964	0.503318	0.00135217	0.62808	0.502564	0.511429	-0.560421	0.50197	0.540748	1.1885	0.50243	0.0630345	1.30922	0.503451	0.058935	185.112	351.115	289.898	132.168	217.445	416.294	909.098	219.656	795.991	1103.27	1589.24	278.801	741.736	444.683	1384.07	116.991
ABRACL	ABRA C-terminal like [Source:HGNC Symbol;Acc:HGNC:21230]	ENSG00000146386.8	0.275702	0.216432	1	0.713637	0.21576	0.0050246	0.29755	0.210872	0.441557	-0.140384	0.21016	0.747641	0.437934	0.212391	0.115291	0.573252	0.214267	0.0505746	52.757	70.2229	117.016	47.84	62.9446	86.0948	128.444	65.9954	108.082	121.302	129.224	95.4454	133.952	87.2828	115.269	76.2982
ABRAXAS1	abraxas 1, BRCA1 A complex subunit [Source:HGNC Symbol;Acc:HGNC:25829]	ENSG00000163322.14	-0.101492	0.150762	1	0.208354	0.150949	0.326491	0.181202	0.150414	0.534653	-0.128643	0.150598	0.66431	0.309846	0.151055	0.117571	0.0797102	0.150308	0.78872	389.661	257.934	390.305	338.123	322.353	234.988	346.799	376.272	448.858	309.609	451.241	383.037	430.846	286.655	399.203	341.816
ABRAXAS2	abraxas 2, BRISC complex subunit [Source:HGNC Symbol;Acc:HGNC:28975]	ENSG00000165660.8	0.111077	0.0828022	1	0.238559	0.0839485	0.0187431	0.0748818	0.0819398	0.661284	-0.0526005	0.0830884	0.763642	0.127482	0.0831976	0.274016	0.185959	0.0827025	0.116822	450.748	382.175	440.131	418.397	443.473	422.371	483.806	476.743	489.547	482.897	512.727	509.879	521.814	413.445	492.435	501.534
ABT1	activator of basal transcription 1 [Source:HGNC Symbol;Acc:HGNC:17369]	ENSG00000146109.5	0.00154845	0.114783	1	-0.0386424	0.117174	0.850823	0.075461	0.114369	0.772979	0.115652	0.11676	0.5979	-0.0401909	0.116892	0.850255	0.0770094	0.114656	0.723109	288.775	266.037	296.692	272.445	291.834	276.516	281.863	276.787	295	250.691	318.891	232.334	301.892	289.412	337.331	259.414
ABTB1	ankyrin repeat and BTB domain containing 1 [Source:HGNC Symbol;Acc:HGNC:18275]	ENSG00000114626.18	-0.295223	0.185105	1	-0.0875693	0.186185	0.784131	0.185516	0.185638	0.625877	-0.0221379	0.186708	0.964302	0.207654	0.187578	0.460232	-0.109707	0.18423	0.758968	138.834	179.609	221.198	141.898	128.75	144.842	157.701	120.171	124.612	195.238	200.088	116.795	155.944	149.759	150.866	167.856
ABTB2	ankyrin repeat and BTB domain containing 2 [Source:HGNC Symbol;Acc:HGNC:23842]	ENSG00000166016.6	0.244687	0.194145	1	0.515095	0.194267	0.0303125	0.112011	0.193774	0.806574	-0.158396	0.193895	0.679706	0.270408	0.193938	0.329564	0.356698	0.194103	0.224679	871.878	1016.88	422.013	657.597	973.734	1217.48	526.62	784.065	1300.8	1232.66	637.782	1021.01	989.647	1135.6	701.783	868.783
AC000029.2		ENSG00000283438.1	-0.121538	3.94891	1	-1.1456	3.95378		-1.34396	3.96126		0	3.96609		-1.02406	3.96126		-1.4655	3.95378		0	1.35044	0	0.810847	0	0	0.713578	0.985006	0	0	0	0	0	0	0	0
AC000035.1	novel transcript, antisense to NEFH	ENSG00000282816.1	1.32524	2.0628	1	0	2.08801		0.621731	1.98838		1.61466	2.01552		-0.992929	2.0628		1.94697	2.01552		0	0	0	0	0.953706	1.01288	0	0	0	0	0	0	0.999644	0.918767	0.847564	0
AC000058.1	novel transcript	ENSG00000223665.1	-0.0151064	1.48908	1	0.340139	1.48487		-1.89732	1.60034		-2.25256	1.59619		0.355245	1.48354		-1.91242	1.60161		0.925561	1.35044	0	0.810847	0	2.02576	0	0.985006	2.5431	0	0	1.25586	0	0	0	0
AC000065.2	novel transcript, sense intronic to CDK6	ENSG00000287932.1	-0.419825	0.427176	1	-0.737644	0.459663	0.239342	-0.668558	0.472738	0.440898	-0.350739	0.502223		-0.317819	0.470968	0.684433	-1.08838	0.461478	0.0960172	9.25561	17.5557	16.6087	11.3519	8.58335	10.1288	9.99009	11.8201	13.9871	5.77629	7.29489	5.02344	5.99786	6.43137	7.62808	5.08655
AC000068.1	novel transcript, antisense to C22orf39	ENSG00000185065.6	-0.0738015	0.278284	1	-1.08087	0.322597	0.00442016	-0.768029	0.30078	0.0886015	0.239044	0.342161	0.733442	-1.00707	0.323006	0.00945286	-0.84183	0.300346	0.0382021	26.8413	33.761	27.9329	32.4339	30.5186	31.3993	28.5431	22.6551	20.3448	9.24206	11.4634	16.3262	14.9947	18.3753	18.6464	14.2423
AC000068.2	novel transcript, antisense to UFD1L	ENSG00000273212.1	0.0122755	0.782604	1	-1.21463	0.953596		-0.821142	0.853917		0.405764	1.01268		-1.22691	0.950408		-0.808867	0.857464		3.70224	1.35044	3.01977	4.05423	2.86112	3.03864	2.85431	3.94002	0	1.15526	3.12638	1.25586	1.99929	1.83753	3.39026	0
AC000068.3	novel transcript, antisense to UFD1L	ENSG00000273300.1	0.770717	0.791291	1	0.32226	0.852258	0.827555	-0.623081	0.779326		-0.174625	0.840934		-0.448457	0.7933	0.741828	0.147636	0.839284		1.85112	4.05132	0.754942	2.43254	3.81482	4.05152	2.85431	3.94002	3.81466	3.46577	1.04213	2.51172	0.999644	4.59383	2.54269	1.01731
AC000085.1	novel transcript	ENSG00000287146.1	-0.878459	1.16935	1	-0.40053	1.16486		0.321026	1.23195		-0.156904	1.22787		0.477929	1.24858		-0.557434	1.14676		0	2.70088	2.26483	1.62169	1.90741	0	0.713578	0.985006	1.27155	0	4.16851	0	0.999644	0	1.69513	2.03462
AC000089.1	ribosomal protein L7a (RPL7A) pseudogene	ENSG00000235776.2	-0.764432	1.89258	1	1.54955	1.79285		3.5757	1.67415		1.26172	1.55803		2.31398	1.79285		2.81127	1.67415		0	1.35044	0	0	0	0	0	0	2.5431	0	0	1.25586	0.999644	0.918767	1.69513	4.06924
AC000093.1	novel transcript	ENSG00000284874.1	0.114911	0.266437	1	0.113787	0.273894	0.811394	-0.292146	0.27036	0.589246	-0.291021	0.277655	0.571229	-0.0011247	0.270995	0.998275	-0.177234	0.273267	0.733167	26.8413	40.5132	32.4625	30.8122	32.426	49.6311	29.9703	30.5352	13.9871	46.2103	46.8957	35.1641	19.9929	49.6134	22.8842	25.4327
AC000095.1	POM121 transmembrane nucleoporin (POM121) pseudogene	ENSG00000270393.1	0.948586	2.00078	1	-0.389036	2.05685		-0.980385	1.98462		0.357237	2.04191		-1.33762	2.00078		-0.0317986	2.04191		0	1.35044	0	0	0.953706	2.02576	0	0	0	0	0	0	0	0.918767	0	0
AC000113.1	novel transcript	ENSG00000287685.1	-2.05687	1.25293	1	-0.707805	1.08602		1.82394	1.27168		0.474872	1.10824		1.34906	1.35459		-0.232932	0.980898		2.77668	1.35044	0.754942	3.24339	0	0	0.713578	0.985006	1.27155	1.15526	1.04213	1.25586	1.99929	0.918767	1.69513	2.03462
AC000120.1		ENSG00000200769.1	-0.730639	1.17723	1	-0.308376	1.17183		0.0998027	1.25674		-0.32246	1.25138		0.422263	1.25619		-0.630836	1.17242		0.925561	0	0.754942	4.05423	0	1.01288	1.42716	0.985006	1.27155	1.15526	2.08425	0	1.99929	0	0.847564	1.01731
AC000120.2	novel transcript	ENSG00000243107.1	0.0262044	0.437765	1	-0.527749	0.481852	0.460088	-0.199652	0.445025	0.857801	0.354301	0.488291		-0.553953	0.479378	0.436501	-0.173447	0.447668	0.852265	6.47892	21.6071	6.79448	9.73016	14.3056	12.1546	7.84935	7.88005	6.35776	12.7078	3.12638	7.53516	4.99822	10.1064	11.8659	9.15579
AC000123.2	TEC	ENSG00000279265.1	0.486758	0.478737	1	-0.089509	0.528626	0.927846	-0.893635	0.505448		-0.317368	0.55276		-0.576267	0.505601	0.444101	-0.406877	0.52849	0.678199	3.70224	9.45309	4.52965	8.10847	6.67594	9.11592	8.56293	10.8351	8.90086	5.77629	5.21064	3.76758	5.99786	2.7563	5.08538	5.08655
AC000123.3	TEC	ENSG00000280347.1	-0.201979	0.222017	1	-0.184856	0.22609	0.602225	-0.216539	0.226372	0.642181	-0.233663	0.230351	0.587333	0.0171238	0.227438	0.968653	-0.418519	0.225017	0.217305	81.4493	82.3769	79.2689	92.4365	62.9446	103.314	53.5183	75.8455	58.4914	97.0416	55.2328	87.9102	50.9818	77.1764	64.4149	57.9867
AC000403.1	novel transcript	ENSG00000278727.1	-0.819366	0.412866	1	-1.93957	0.517526	0.00120563	-0.485514	0.465849		0.634689	0.560578		-1.1202	0.538441	0.111394	-1.30488	0.441509	0.0265739	16.6601	18.9062	10.5692	17.0278	6.67594	11.1417	5.70862	12.8051	2.5431	3.46577	2.08425	8.79102	2.99893	6.43137	6.78051	9.15579
AC001226.1	novel transcript	ENSG00000274898.1	0.995916	1.25593	1	0.719073	1.33104		-0.243235	1.1385		0.0336075	1.22034		-0.276843	1.18803		0.752681	1.28703		0.925561	0	0.754942	0.810847	0	4.05152	0	1.97001	1.27155	2.31051	1.04213	0	0.999644	1.83753	0.847564	1.01731
AC001226.2	novel protein	ENSG00000283208.2	0.0307347	0.849173	1	0.209315	0.869331		0.0583161	0.843087		-0.120264	0.863022		0.17858	0.862894		0.0890508	0.849684		2.77668	1.35044	3.01977	0.810847	0.953706	3.03864	1.42716	2.95502	2.5431	2.31051	3.12638	1.25586	1.99929	0.918767	1.69513	4.06924
AC002044.1	novel transcript	ENSG00000272330.1	-1.43671	4.81519	1	-0.339977	4.81519		0.776834	4.82534		-0.319897	4.82534		1.09673	4.82534		-0.659873	4.81519		0	0	0.754942	0.810847	0	0	0	0	0	0	1.04213	0	0.999644	0	0	0
AC002044.2	novel transcript	ENSG00000279591.1	0.207124	1.01536	1	0.49881	1.025		-0.460674	1.05469		-0.75236	1.06362		0.291686	0.999918		-0.253551	1.07837		0.925561	0	0.754942	4.05423	0.953706	1.01288	2.14073	1.97001	1.27155	2.31051	3.12638	0	0	0.918767	1.69513	2.03462
AC002044.3	novel transcript	ENSG00000280092.1	1.97397	1.73478	1	1.6013	1.81609		-0.388274	1.59588		-0.0156098	1.68344		-0.372665	1.63748		1.58569	1.77867		0.925561	0	0	0	1.90741	1.01288	0.713578	0.985006	0	2.31051	1.04213	0	1.99929	1.83753	0	0
AC002056.1	small nuclear ribonucleoprotein polypeptide A' (SNRPA1) pseudogene	ENSG00000213683.4	-0.600354	0.963817	1	-2.09483	1.24527		-0.512397	1.07654		0.982079	1.33486		-1.49448	1.28189		-1.11275	1.03347		1.85112	2.70088	1.50988	3.24339	0	4.05152	2.85431	0	0	0	2.08425	0	1.99929	1.83753	0.847564	0
AC002059.1	novel transcript, novel transcript, sense intronic to RASL10A	ENSG00000273216.1	-1.71377	1.4531	1	-1.32146	1.44346		0.965963	1.53031		0.573656	1.52072		0.392307	1.61478		-0.747807	1.34789		0.925561	4.05132	0.754942	0.810847	1.90741	0	0	0	2.5431	0	0	0	0.999644	1.83753	0.847564	0
AC002059.2		ENSG00000280968.1	-0.992567	2.75144	1	-0.0327101	2.72254		0.0571549	2.78459		-0.902702	2.7564		0.959857	2.75608		-0.935412	2.75177		1.85112	1.35044	0	0	0.953706	0	0	0	1.27155	1.15526	0	0	0.999644	0	0	0
AC002059.3	chromosome 22 open reading frame 42 (C22orf42) pseudogene	ENSG00000285697.1	-2.04923	5.74237	1	-1.67384	5.74237		0	5.77068		0	5.77068		0	5.77068		-1.99374	5.74237		0	1.35044	0.754942	0.810847	0	0	0	0	0	0	0	0	0	0	0	0
AC002064.2	novel transcript	ENSG00000225498.1	0	5.77068	1	1.71812	5.76649		0	5.77068		-1.70571	5.76649		1.76121	5.76649		0	5.77068		0	0	0	0	0	0	0	0	1.27155	1.15526	0	0	0	0	0	0
AC002064.4	TEC	ENSG00000280440.1	2.882	1.50652	1	2.3267	1.5728		-1.07642	1.31295		-0.521109	1.3877		-0.555308	1.2885		1.80559	1.59298		0	0	0	0.810847	0	1.01288	2.14073	4.92503	2.5431	1.15526	1.04213	1.25586	3.99857	0	0	1.01731
AC002066.1	novel transcript	ENSG00000237813.4	0.281479	0.732671	1	-0.308879	0.814743	0.827329	-0.348331	0.740181		0.242027	0.821396		-0.590358	0.794691	0.648522	-0.0668518	0.761712		1.85112	2.70088	1.50988	5.67593	2.86112	1.01288	2.85431	7.88005	0	3.46577	3.12638	2.51172	3.99857	0.918767	3.39026	3.05193
AC002069.2	novel transcript	ENSG00000233420.2	-1.91122	1.9812	1	-1.53582	1.9812		0.776842	2.05902		0.401446	2.05902		0	2.05902		-1.13438	1.9812		0.925561	0	1.50988	0	0	0	0	0	0	0	0	0	0	0	0.847564	0
AC002070.1	novel transcript	ENSG00000248636.7	0.673401	2.75388	1	0.373242	2.77866		-1.3414	2.76166		-1.04124	2.78624		-0.30016	2.76166		-0.668002	2.77866		0	0	0	0.810847	0.953706	0	0	0.985006	0	0	0	1.25586	0	0	0	0
AC002074.1	COL1A2 antisense RNA 1	ENSG00000285090.1	-0.576775	0.722056	1	-1.3128	0.806664	0.230907	0.126448	0.74189		0.862473	0.824303		-0.736025	0.82801	0.572132	-0.450328	0.717733		9.25561	1.35044	9.81424	4.05423	1.90741	7.09016	7.84935	0.985006	0	5.77629	3.12638	1.25586	4.99822	1.83753	9.32321	3.05193
AC002075.2	ribosomal protein S27 (RPS27) pseudogene	ENSG00000237729.2	-1.37107	1.51305	1	-1.08699	1.52869		2.00272	1.46461		1.71864	1.48029		0.284082	1.64961		0.631644	1.32379		2.77668	2.70088	0	0	0	0	0.713578	0.985006	0	0	2.08425	0	2.99893	0.918767	2.54269	1.01731
AC002094.2	novel transcript, antisense to TMEM199	ENSG00000265618.1	0	5.77068	1	0	5.77068		1.85159	5.75108		1.4762	5.75108		0	5.77068		1.80851	5.75108		0	0	0	0	0	0	0	0	0	0	0	0	1.99929	0	0.847564	0
AC002094.4	novel transcript, sense intronic to transcript readthrough between TMEM199 and SARM1	ENSG00000277450.1	0.634617	0.886407	1	0.199928	0.956065	0.909264	-0.782215	0.90526		-0.347526	0.973357		-0.434689	0.901978	0.783171	-0.147598	0.959182		1.85112	1.35044	1.50988	2.43254	1.90741	5.0644	0.713578	3.94002	2.5431	0	3.12638	2.51172	0.999644	0	2.54269	3.05193
AC002116.2	uncharacterized LOC101927572 [Source:NCBI gene;Acc:101927572]	ENSG00000267698.1	0.718937	0.937736	1	0.712919	0.971055		-0.0932677	0.868794		-0.0872497	0.904201		-0.00601803	0.891673		0.62567	0.950116		0.925561	0	2.26483	1.62169	0.953706	4.05152	1.42716	2.95502	0	3.46577	2.08425	3.76758	0.999644	1.83753	2.54269	3.05193
AC002128.1	novel transcript	ENSG00000268947.1	-0.0695334	0.687771	1	-0.905449	0.788028	0.432749	-0.58122	0.733017		0.254696	0.827578		-0.835916	0.789069	0.484916	-0.650753	0.731865		6.47892	2.70088	4.52965	3.24339	7.62965	2.02576	2.85431	3.94002	2.5431	0	5.21064	1.25586	1.99929	5.5126	0	4.06924
AC002128.2	novel transcript	ENSG00000271366.1	-0.0430851	5.77068	1	0.967696	5.76445		-0.66584	5.77068		-1.67662	5.76445		1.01078	5.76445		-0.708926	5.77068		0	1.35044	0	0	0.953706	0	0	0	1.27155	1.15526	0	0	0	0	0	0
AC002310.1	novel transcript, antisense to ZNF747	ENSG00000235560.4	0.0979321	0.297906	1	0.106734	0.308999	0.843181	0.193962	0.290467	0.769177	0.18516	0.30174	0.773255	0.00880241	0.305217	0.988272	0.291894	0.294444	0.574603	21.2879	16.2053	26.423	12.1627	19.0741	22.2834	16.4123	24.6251	27.9741	17.3289	19.8004	17.582	27.99	20.2129	20.3415	25.4327
AC002310.2	novel transcript	ENSG00000239791.2	0.397529	0.857736	1	-0.608245	1.02524		-1.05219	0.945634		-0.046419	1.09954		-1.00577	0.990712		-0.654664	0.981783		0	4.05132	2.26483	1.62169	1.90741	1.01288	4.28147	1.97001	1.27155	1.15526	0	2.51172	0	1.83753	0.847564	2.03462
AC002310.5	novel transcript	ENSG00000278922.1	-0.641654	0.410567	1	-0.409595	0.417901	0.516185	-0.189163	0.445416	0.866429	-0.421222	0.45207		0.232059	0.440229	0.760124	-0.830817	0.423366	0.186748	9.25561	6.75221	21.1384	12.9735	11.4445	11.1417	4.28147	6.89504	10.1724	6.93154	8.33702	13.8145	6.99751	7.35013	8.47564	6.10386
AC002331.1	novel transcript	ENSG00000286712.1	-2.26614	5.73551	1	-1.89075	5.73551		0	5.77068		0	5.77068		0	5.77068		-2.21064	5.73551		0.925561	0	1.50988	0.810847	0	0	0	0	0	0	0	0	0	0	0	0
AC002347.1	novel transcript	ENSG00000261433.1	0.820548	1.28274	1	0.649188	1.33061		-0.848495	1.28117		-0.677135	1.32878		-0.17136	1.24446		-0.0279477	1.36494		0.925561	1.35044	0	1.62169	3.81482	1.01288	0	1.97001	2.5431	3.46577	0	0	0	1.83753	0	2.03462
AC002347.2	novel transcript, antisense to SCO1	ENSG00000263388.1	1.29242	3.74272	1	-0.486772	3.79412		-0.741425	3.73766		1.03777	3.78917		-1.77919	3.75233		0.550998	3.77965		0	0	0.754942	0	0.953706	0	0.713578	1.97001	0	0	0	0	0.999644	0	0	1.01731
AC002350.2	novel transcript	ENSG00000278993.1	0.180797	0.611955	1	-1.20849	0.718653	0.211823	-0.488222	0.625513		0.901065	0.730127		-1.38929	0.71145	0.1404	-0.307424	0.633688		7.40449	8.10265	9.0593	4.05423	1.90741	13.1674	16.4123	1.97001	1.27155	3.46577	2.08425	5.02344	4.99822	2.7563	11.8659	4.06924
AC002351.1	novel transcript	ENSG00000258240.6	1.321	5.73852	1	-0.38903	5.77068		-2.02993	5.73852		0	5.77068		-1.71003	5.73852		-0.708926	5.77068		0	1.35044	0	0	0.953706	0	0.713578	0.985006	0	0	0	0	0	0	0	0
AC002366.1	glutamic-oxaloacetic transaminase 2, mitochondrial (aspartate aminotransferase 2) (GOT2) pseudogene	ENSG00000232392.1	-0.263234	0.822376	1	-0.822213	0.906668	0.555275	-0.231119	0.856393		0.32786	0.937477		-0.558979	0.918625	0.717912	-0.494353	0.843558		2.77668	2.70088	4.52965	4.05423	3.81482	3.03864	3.56789	0.985006	1.27155	0	3.12638	3.76758	0.999644	0.918767	3.39026	5.08655
AC002368.1	novel transcript	ENSG00000237741.1	1.6715	1.8673	1	0.33231	2.00045		0.416283	1.68937		1.75547	1.83568		-1.33919	1.8673		2.08778	1.83568		0	1.35044	0	0	0	1.01288	1.42716	0.985006	0	0	1.04213	0	0.999644	1.83753	0.847564	1.01731
AC002375.1	novel transcript	ENSG00000257268.1	0	5.77068	1	1.70806	5.76562		0.776831	5.77068		-0.974315	5.76562		1.75115	5.76562		0.733745	5.77068		0	0	0	0	0	0	0	0	0	1.15526	1.04213	0	0	0	0	1.01731
AC002377.1	novel transcript	ENSG00000286163.1	-0.156111	0.428114	1	0.157194	0.429891	0.833336	0.0237486	0.431679	0.985924	-0.289557	0.433366	0.747594	0.313306	0.432524	0.658169	-0.132363	0.429045	0.889145	24.0646	10.8035	5.28459	24.3254	18.1204	9.11592	9.99009	18.7151	20.3448	16.1736	15.6319	15.0703	14.9947	11.944	12.7135	15.2596
AC002395.1		ENSG00000272215.1	0.539926	1.86433	1	1.49328	1.81638		-1.27893	1.8778		-2.23229	1.83045		0.953356	1.78486		-0.739004	1.9065		0	1.35044	0	0	0	1.01288	0	0.985006	1.27155	1.15526	0	1.25586	0	0	0	0
AC002398.1	novel transcript	ENSG00000267049.1	1.14068	5.74761	1	-0.38903	5.77068		-1.1354	5.74713		0.39431	5.7702		-1.52971	5.74761		0.00527967	5.7702		0	1.35044	0	0	0.953706	1.01288	0.713578	0	0	0	0	0	0	0.918767	0	0
AC002398.2	novel transcript	ENSG00000267328.1	1.23615	0.873483	1	-0.684877	1.08878	0.701141	-0.706489	0.825965		1.21454	1.05058		-1.92103	1.01406	0.155879	0.529664	0.916095		1.85112	2.70088	2.26483	0.810847	5.72224	7.09016	5.70862	0	2.5431	2.31051	0	0	1.99929	6.43137	1.69513	1.01731
AC002401.1	novel transcript, antisense to PPP1R9B	ENSG00000236472.1	-2.3905	3.73409	1	-1.29377	3.73409		0.776838	3.79681		-0.319898	3.79681		1.09674	3.79681		-1.61367	3.73409		0.925561	0	0.754942	1.62169	0	0	0	0	0	1.15526	0	0	0	0	0.847564	0
AC002401.2	novel transcript, antisense to PDK2	ENSG00000250282.1	-0.0606247	3.70858	1	-1.02049	3.72373		0.148118	3.69833		1.10799	3.71364		-0.959868	3.7197		0.0874932	3.70248		0.925561	1.35044	0	0	0.953706	1.01288	0	0	0	0	0	0	0	2.7563	0	0
AC002401.4	novel transcript	ENSG00000276851.1	0.19596	0.975055	1	-0.917406	1.14981	0.612158	-0.605676	1.01618		0.507689	1.18446		-1.11337	1.13264	0.52429	-0.409717	1.03537		0	1.35044	3.77471	2.43254	0.953706	5.0644	1.42716	1.97001	0	1.15526	0	3.76758	2.99893	0.918767	0	2.03462
AC002407.2	novel transcript	ENSG00000283638.2	0.0644172	0.796145	1	-2.27918	0.990159	0.0675631	-0.585767	0.814548		1.75783	1.00486		-2.34359	0.987299	0.0619585	-0.52135	0.818		6.47892	2.70088	7.54942	11.3519	11.4445	1.01288	3.56789	15.7601	1.27155	0	2.08425	2.51172	5.99786	1.83753	1.69513	12.2077
AC002416.1		ENSG00000212434.2	-0.392684	1.35293	1	-0.947881	1.45065		-0.794122	1.46869		-0.238925	1.55774		-0.555197	1.47802		-1.18681	1.4411		1.85112	1.35044	1.50988	1.62169	3.81482	0	0.713578	0.985006	1.27155	0	0	2.51172	0.999644	0	1.69513	0
AC002451.1	novel transcript	ENSG00000231170.7	-0.288715	0.990752	1	0.0395932	0.994374	0.983512	-0.317867	1.03783		-0.646175	1.04113		0.328308	1.01021	0.859122	-0.606581	1.02237		0.925561	1.35044	6.03954	2.43254	0.953706	2.02576	3.56789	1.97001	0	0	5.21064	7.53516	0.999644	2.7563	0.847564	2.03462
AC002456.1	novel transcript	ENSG00000223969.6	-0.115744	0.244581	1	-1.19484	0.275968	0.000135742	-0.477053	0.253773	0.25932	0.602041	0.284108	0.161311	-1.07909	0.276709	0.000760112	-0.592797	0.252955	0.0985577	44.4269	56.7185	67.9448	49.4617	49.5927	47.6053	64.222	39.4002	30.5172	20.7946	30.2217	13.8145	21.9922	46.8571	55.9392	21.3635
AC002460.2	novel transcript	ENSG00000287292.1	-2.11267	1.61633	1	0.0606299	1.43728		0.702839	1.76407		-1.47046	1.60311		2.1733	1.63979		-1.40983	1.57879		1.85112	1.35044	0	1.62169	0	0	0.713578	0	0	2.31051	0	3.76758	0	0	0.847564	1.01731
AC002463.1	novel transcript	ENSG00000223646.2	-0.785873	0.961652	1	-0.415578	0.96255		0.536189	0.979446		0.165894	0.980048		0.370295	1.02167		-0.249684	0.917647		1.85112	6.75221	0.754942	2.43254	0.953706	2.02576	0.713578	2.95502	0	1.15526	4.16851	2.51172	4.99822	1.83753	0.847564	2.03462
AC002464.1	novel transcript, antisense to SLC22A16	ENSG00000260188.1	0	5.77068	1	1.82961	5.76527		0	5.77068		-1.8172	5.76527		1.8727	5.76527		0	5.77068		0	0	0	0	0	0	0	0	0	0	1.04213	1.25586	0	0	0	0
AC002467.1	novel transcript, antisense to CBLL1	ENSG00000241764.4	0.193123	0.223016	1	-0.797283	0.255551	0.00875012	-0.305397	0.225287	0.466039	0.685009	0.257486	0.0602968	-0.990406	0.252007	0.000680125	-0.112274	0.229241	0.80844	39.7991	55.3681	36.9922	38.1098	41.9631	44.5667	38.5332	67.9654	22.8879	24.2604	25.0111	23.8613	37.9865	24.8067	43.2258	48.8309
AC002470.1	novel transcript	ENSG00000272829.1	-0.402857	0.513381	1	-0.0176604	0.512836	0.985975	-0.0016085	0.535691		-0.386806	0.534965		0.385197	0.531695	0.658169	-0.404466	0.516986		5.55336	8.10265	6.03954	8.10847	6.67594	6.07728	4.28147	3.94002	7.62931	3.46577	6.25276	10.0469	4.99822	2.7563	5.93295	7.12117
AC002472.2	pseudogene similar to part of tubulin, alpha 3c (TUBA3C)	ENSG00000284060.1	-0.258901	1.11476	1	-0.643831	1.23368		-0.721816	1.26072		-0.336885	1.36661		-0.38493	1.2578		-0.980717	1.23668		1.85112	1.35044	0.754942	1.62169	1.90741	2.02576	0.713578	0	0	0	2.08425	1.25586	0.999644	0	0.847564	1.01731
AC002472.3	leucine rich repeat containing 74B (LRRC74B) pseudogene	ENSG00000284130.1	-0.954806	2.37587	1	-1.91498	2.40134		-1.28007	2.47306		0	2.49708		-0.960173	2.47306		-2.23488	2.40134		0	0	1.50988	1.62169	0.953706	0	0	0.985006	0	0	0	0	0	0	0	0
AC002480.1	novel transcript, antisense to STEAP1B	ENSG00000232759.1	-0.379833	0.400688	1	-0.834952	0.426504	0.133121	-0.439365	0.421207	0.605714	0.0157541	0.445776	0.988411	-0.455119	0.43305	0.489091	-0.819198	0.414467	0.1833	22.2135	33.761	19.6285	16.2169	24.7964	15.1932	14.9851	13.7901	12.7155	8.0868	10.4213	18.8379	24.9911	10.1064	12.7135	3.05193
AC002480.2	novel transcript, antisense to STEAP1B	ENSG00000232949.2	-0.117357	0.445824	1	-0.574846	0.487952	0.418212	-0.82653	0.493544		-0.369041	0.531775		-0.457489	0.490362	0.549627	-0.943886	0.491157	0.198412	8.33005	12.154	4.52965	15.4061	8.58335	8.10304	10.7037	9.85006	3.81466	6.93154	12.5055	3.76758	2.99893	4.59383	9.32321	4.06924
AC002511.1	novel transcript	ENSG00000232680.2	1.52292	3.9553	1	1.05365	3.96622		-0.108717	3.95071		0.360558	3.9617		-0.469275	3.9553		1.41421	3.9617		0	0	0	0	0.953706	1.01288	0	0	0	0	0	1.25586	0	0.918767	0.847564	0
AC002519.1	novel transcript	ENSG00000259810.2	-0.0203308	0.698894	1	-0.958518	0.8068	0.413288	-0.537598	0.736318		0.40059	0.839134		-0.938187	0.80536	0.431907	-0.557929	0.73786		4.6278	2.70088	3.77471	5.67593	3.81482	7.09016	4.28147	1.97001	0	4.62103	2.08425	2.51172	0.999644	4.59383	5.08538	1.01731
AC002519.2	zinc finger protein 267 (ZNF267) pseudogene	ENSG00000261457.3	1.74082	1.68267	1	0.318438	1.83339		-0.0981333	1.5397		1.32425	1.70555		-1.42238	1.6909		1.64269	1.69746		0.925561	0	0	0	0.953706	1.01288	2.14073	0	0	1.15526	0	0	1.99929	0	0.847564	1.01731
AC002524.1	ubiquitin-conjugating enzyme E2E 3 (UBC4\/5 homolog, yeast) (UBE2E3) pseudogene	ENSG00000233247.3	-0.269229	1.2127	1	-0.583785	1.2962		-0.527477	1.29978		-0.212921	1.3776		-0.314556	1.31474		-0.796706	1.28101		0.925561	4.05132	1.50988	0.810847	0.953706	0	1.42716	2.95502	0	3.46577	0	1.25586	0.999644	0	1.69513	1.01731
AC002529.1	novel transcript	ENSG00000287827.1	-1.3896	5.76366	1	-1.01421	5.76366		0	5.77068		0	5.77068		0	5.77068		-1.3341	5.76366		0.925561	0	0	0.810847	0	0	0	0	0	0	0	0	0	0	0	0
AC002540.1	tec	ENSG00000279067.1	-1.61076	2.79551	1	-0.514022	2.79551		2.0674	2.76884		0.970665	2.76884		1.09674	2.82897		0.456643	2.73453		0	1.35044	0.754942	0	0	0	0	0	0	0	1.04213	0	0	0.918767	0	2.03462
AC002542.2		ENSG00000274344.1	-1.6257	1.93337	1	1.03137	1.81561		0.737782	2.00121		-1.91928	1.89115		2.65707	1.90662		-0.887918	1.91811		0	0	0.754942	1.62169	0	0	0	0	1.27155	1.15526	1.04213	0	0	0	0	1.01731
AC002545.1	IMP1 inner mitochondrial membrane peptidase-like (S. cerevisiae) (IMMP1L) pseudogene	ENSG00000267184.1	-1.42315	5.76617	1	-1.04776	5.76617		0	5.77068		0	5.77068		0	5.77068		-1.36765	5.76617		0.925561	0	0.754942	0	0	0	0	0	0	0	0	0	0	0	0	0
AC002550.2	novel transcript, antisense to C16orf62	ENSG00000276571.1	-1.43483	1.12962	1	0.357381	0.914997		1.29759	1.14255		-0.494615	0.930554		1.79221	1.12771		-0.137233	0.933262		1.85112	1.35044	0.754942	3.24339	1.90741	0	0.713578	0	1.27155	4.62103	2.08425	1.25586	0.999644	1.83753	0.847564	3.05193
AC002551.1	novel transcript	ENSG00000261736.1	-0.0177151	0.978876	1	0.58627	0.959366		-0.311701	1.01167		-0.915685	0.99259		0.603985	0.956124		-0.329416	1.01489		0	4.05132	0.754942	4.05423	0	5.0644	1.42716	1.97001	3.81466	4.62103	1.04213	1.25586	0	3.67507	1.69513	1.01731
AC002553.1	novel transcript, antisense to NCOR1	ENSG00000227782.2	0.169772	0.79625	1	0.690854	0.788625	0.571215	-0.273463	0.803518		-0.794546	0.795758		0.521083	0.774951	0.6857	-0.103692	0.816677		0.925561	2.70088	4.52965	4.86508	2.86112	8.10304	2.85431	0	2.5431	8.0868	4.16851	6.2793	3.99857	1.83753	2.54269	4.06924
AC002553.2	novel transcript, antisense to TTC19	ENSG00000275413.1	1.06605	0.947839	1	0.401884	1.02289	0.820814	-0.566249	0.903216		0.0979173	0.981893		-0.664167	0.942543	0.669335	0.499801	0.987015		0	1.35044	2.26483	3.24339	3.81482	2.02576	4.28147	2.95502	0	1.15526	5.21064	2.51172	0.999644	3.67507	0.847564	3.05193
AC002558.1	ribosomal protein S2 (RPS2) pseudogene	ENSG00000239291.1	0.0261676	0.460037	1	-0.120366	0.48949	0.892647	0.0864082	0.455489		0.232942	0.485039		-0.146533	0.486389	0.870542	0.112576	0.458806		5.55336	6.75221	10.5692	5.67593	2.86112	11.1417	6.4222	9.85006	2.5431	9.24206	5.21064	10.0469	7.99715	6.43137	6.78051	10.1731
AC002558.2	novel transcript, antisense to CDC27	ENSG00000261872.1	0.699949	5.76069	1	0.332305	5.77068		-0.173906	5.7559		0.193738	5.7659		-0.367644	5.76069		0.526043	5.7659		0	0	0.754942	0	0	0	0.713578	0.985006	0	0	0	1.25586	0	1.83753	0	0
AC002558.3	novel transcript, sense intronic to CDC27	ENSG00000262265.2	-0.278313	0.334903	1	-0.172488	0.343673	0.767356	-0.212593	0.349749	0.796016	-0.318418	0.358073	0.647627	0.105825	0.349791	0.870208	-0.490906	0.343633	0.375611	19.4368	27.0088	18.8735	15.4061	14.3056	19.2447	17.8394	13.7901	19.0733	25.4157	13.5477	12.5586	11.9957	14.7003	11.0183	19.3289
AC003002.2	novel protein	ENSG00000268533.1	-0.0072111	0.981278	1	-0.143354	1.03161		-1.04627	1.10824		-0.910132	1.15285		-0.136143	1.02849		-1.05349	1.11118		4.6278	1.35044	1.50988	0.810847	3.81482	3.03864	1.42716	0	0	2.31051	2.08425	2.51172	0	1.83753	0.847564	1.01731
AC003002.3	novel transcript	ENSG00000269533.5	0.335093	0.566981	1	0.497496	0.57696	0.578504	-0.184527	0.559363		-0.34693	0.569324		0.162403	0.557949	0.875166	0.150567	0.578337	0.908427	2.77668	6.75221	6.79448	4.86508	8.58335	12.1546	4.28147	1.97001	2.5431	15.0183	10.4213	2.51172	3.99857	6.43137	5.93295	7.12117
AC003005.2	novel transcript	ENSG00000268266.1	0.675572	1.53557	1	1.00607	1.5376		-0.0147082	1.46985		-0.345209	1.47166		0.330501	1.46713		0.660863	1.54019		0	2.70088	0.754942	0	0	4.05152	1.42716	0	1.27155	2.31051	2.08425	0	0.999644	0.918767	2.54269	0
AC003043.2	novel transcript	ENSG00000267211.1	1.20625	2.61488	1	2.18032	2.57314		-1.91519	2.61488		-2.88926	2.57314		0.974069	2.50663		-0.708935	2.67828		0	1.35044	0	0	1.90741	0	0	0.985006	1.27155	0	2.08425	2.51172	0	0	0	0
AC003043.3	novel transcript	ENSG00000285486.1	-0.627155	5.75996	1	-0.973101	5.75996		-0.66584	5.77068		0	5.77068		-0.345945	5.77068		-1.293	5.75996		0	0	0.754942	0.810847	0	0	0.713578	0	0	0	0	0	0	0	0	0
AC003070.2	novel transcript	ENSG00000267446.1	0.294759	3.89655	1	-0.83944	3.91215		-0.732756	3.90666		0.401444	3.92216		-1.1342	3.90666		-0.437997	3.91215		0	0	0	1.62169	0.953706	1.01288	0	0	0	0	0	0	0.999644	0	0	0
AC003072.1	ribosomal protein L13a (RPL13A) pseudogene	ENSG00000250318.1	-0.0477734	0.423231	1	0.778097	0.408633	0.146788	0.426402	0.411011	0.608286	-0.399468	0.395866	0.589767	0.82587	0.408705	0.124406	0.378629	0.410946	0.608781	7.40449	10.8035	11.3241	12.9735	9.53706	8.10304	10.7037	12.8051	15.2586	24.2604	12.5055	22.6055	21.9922	16.5378	5.08538	13.225
AC003072.2	chromosome 5 open reading frame 52 (C5orf52) pseudogene	ENSG00000288153.1	-0.22553	1.83658	1	0.261264	1.83176		-0.0108097	1.86368		-0.497604	1.85887		0.486794	1.84912		-0.23634	1.84651		0	0	0	1.62169	0.953706	0	0.713578	0	0	1.15526	1.04213	0	1.99929	0	0	0
AC003080.1	ribosomal protein L8 (RPL8) pseudogene	ENSG00000234358.1	0.0684052	1.19382	1	-0.704709	1.34287		0.158831	1.17394		0.931945	1.32523		-0.773115	1.33363		0.227236	1.18455		1.85112	0	2.26483	1.62169	0	1.01288	4.28147	0.985006	1.27155	1.15526	1.04213	0	2.99893	1.83753	1.69513	0
AC003084.1	novel transcript	ENSG00000234826.1	0	5.77068	1	1.73851	5.76311		0.776831	5.77068		-1.00476	5.76311		1.78159	5.76311		0.733745	5.77068		0	0	0	0	0	0	0	0	1.27155	0	1.04213	0	0	0	0	1.01731
AC003086.1	novel transcript	ENSG00000287672.1	-2.93301	1.75841	1	-0.202237	1.61421		2.54011	1.78985		-0.190658	1.64908		2.73077	1.80282		-0.392894	1.59989		2.77668	1.35044	0.754942	0.810847	0	0	0	0	2.5431	1.15526	0	1.25586	0	0	1.69513	2.03462
AC003093.1	novel transcript	ENSG00000287093.1	0.835277	1.43237	1	1.3075	1.42047		1.37787	1.1714		0.905653	1.15662		0.472221	1.29385		2.21315	1.30969		1.85112	0	0	0	1.90741	0	1.42716	0	0	1.15526	2.08425	1.25586	1.99929	0.918767	1.69513	4.06924
AC003102.1	novel transcript, antisense to UBTF	ENSG00000260793.2	-0.0603275	0.180953	1	-0.247835	0.190499	0.361809	0.0827854	0.180762	0.855544	0.270293	0.190277	0.40546	-0.187507	0.190666	0.524093	0.0224579	0.180582	0.958856	57.3848	67.5221	80.0238	59.1918	61.9909	73.9402	68.5034	49.2503	57.2198	64.6944	47.9379	54.002	65.9765	78.0952	49.1587	77.3155
AC003657.2		ENSG00000278218.1	1.21701	4.80283	1	0.332307	4.83558		-1.92594	4.80283		-1.04124	4.83558		-0.884705	4.80283		-0.708929	4.83558		0	0	0	0.810847	0	1.01288	0.713578	0.985006	0	0	0	1.25586	0	0	0	0
AC003659.1	novel transcript	ENSG00000237994.1	-0.176348	0.742199	1	-1.34253	0.914022	0.289708	-0.558086	0.801829		0.6081	0.962607		-1.16619	0.92083	0.384132	-0.734435	0.793905		4.6278	4.05132	3.77471	1.62169	0.953706	3.03864	3.56789	4.92503	0	3.46577	1.04213	1.25586	0	0.918767	3.39026	4.06924
AC003666.1	novel transcript	ENSG00000227042.1	1.03765	2.15468	1	2.88038	2.06542		0.305005	2.11662		-1.53773	2.02569		1.84274	2.02749		1.34265	2.15307		0	0	0	0	0	0	1.42716	0	0	3.46577	2.08425	0	0.999644	0	0.847564	0
AC003681.1	novel transcript, antisense to MTMR3	ENSG00000279159.1	-0.34003	1.13801	1	0.602212	1.062		1.1739	1.05598		0.231663	0.973118		0.942242	1.10729		0.833875	1.0084		1.85112	1.35044	1.50988	0	0.953706	2.02576	0	0.985006	2.5431	1.15526	0	3.76758	3.99857	2.7563	0.847564	1.01731
AC003682.1	novel transcript	ENSG00000268392.1	0.214908	0.406726	1	-0.374973	0.440344	0.584366	-0.627542	0.421469	0.409665	-0.0376609	0.453878	0.973752	-0.589881	0.433542	0.34282	-0.412634	0.428455	0.588418	15.7345	22.9575	11.3241	6.48677	11.4445	25.322	17.8394	9.85006	11.444	13.8631	9.37915	7.53516	4.99822	17.4566	10.1708	9.15579
AC003688.3	novel transcript, antisense to SLC2A4	ENSG00000263342.1	0	5.77068	1	0	5.77068		1.4707	5.76882		1.09531	5.76882		0	5.77068		1.42762	5.76882		0	0	0	0	0	0	0	0	0	0	0	0	0	0.918767	0.847564	0
AC003956.1	novel transcript, antisense to ILVBL	ENSG00000268564.1	0.619476	3.94812	1	2.09898	3.93046		0.0821924	3.94456		-1.39731	3.92684		1.4795	3.92348		0.701668	3.95141		0	0	0	0	0	0	0.713578	0	0	1.15526	0	1.25586	0	0	0.847564	0
AC003957.1	novel transcript	ENSG00000279825.1	0.584196	5.76276	1	-0.38903	5.77068		-1.29312	5.76276		0	5.77068		-0.973227	5.76276		-0.708926	5.77068		0	0	0.754942	0	0	0	0.713578	0.985006	0	0	0	0	0	0	0	0
AC003965.1	novel transcript	ENSG00000263280.2	0.704656	1.26911	1	-1.45898	1.53519		-0.374906	1.23043		1.78873	1.50348		-2.16363	1.46906		0.32975	1.30855		0.925561	0	2.26483	0	0	1.01288	0.713578	5.91004	0	1.15526	0	0	1.99929	0.918767	0.847564	1.01731
AC003986.2	novel transcript	ENSG00000232821.1	0.605822	2.4669	1	-1.00394	2.53115		-0.367764	2.46109		1.242	2.52555		-1.60976	2.4976		0.238057	2.49539		0	1.35044	0.754942	0	0	1.01288	2.14073	0	0	0	0	0	1.99929	0	0	0
AC003986.3	novel transcript	ENSG00000236536.1	1.63736	1.04919	1	1.96843	1.05225		-0.815724	0.923583		-1.1468	0.926521		0.331073	0.840095		0.821636	1.11958		0	1.35044	2.26483	0	0.953706	2.02576	4.28147	2.95502	1.27155	2.31051	7.29489	2.51172	1.99929	0.918767	1.69513	1.01731
AC003991.1	novel transcript, antisense to STEAP4	ENSG00000228113.7	-1.35916	1.55877	1	-1.54214	1.62744		0.458381	1.63962		0.641363	1.70504		-0.182982	1.7561		-0.900778	1.50131		0	2.70088	3.77471	0	0	1.01288	0.713578	0.985006	0	1.15526	0	1.25586	0	0	0	4.06924
AC003991.2	novel transcript	ENSG00000254003.1	-0.764421	5.77068	1	1.03146	5.76496		0	5.77068		-1.74038	5.76496		1.79588	5.76496		-0.708926	5.77068		0	0	0	0.810847	0	0	0	0	1.27155	0	0	1.25586	0	0	0	0
AC004000.1	novel transcript	ENSG00000237903.1	-1.60996	1.76765	1	-0.5101	1.75169		1.382	1.79568		0.28214	1.7801		1.09986	1.87755		-0.22796	1.66325		1.85112	0	0.754942	0.810847	0	0	0.713578	0	0	1.15526	1.04213	0	0.999644	0.918767	0	1.01731
AC004012.1	novel transcript	ENSG00000233942.1	-1.38752	5.7634	1	-1.01213	5.7634		0	5.77068		0	5.77068		0	5.77068		-1.33202	5.7634		0.925561	0	0.754942	0	0	0	0	0	0	0	0	0	0	0	0	0
AC004023.1	novel transcript	ENSG00000261462.1	0.170965	2.3679	1	0.102365	2.40366		-1.48101	2.43859		-1.41241	2.47324		-0.0685993	2.38293		-1.31004	2.4588		0.925561	0	0.754942	0.810847	0	1.01288	0.713578	1.97001	0	0	0	3.76758	0.999644	0	0	0
AC004024.1	immediate early response 3 interacting protein 1 (IR3IP) pseudogene	ENSG00000257624.1	-0.555177	0.876226	1	1.16595	0.763928	0.268079	1.2502	0.828978		-0.470921	0.709163		1.72112	0.82103	0.10814	0.695027	0.772494		1.85112	1.35044	1.50988	4.05423	1.90741	4.05152	0.713578	0	8.90086	5.77629	1.04213	6.2793	5.99786	5.5126	3.39026	0
AC004063.1	novel transcript	ENSG00000250670.1	0	4.68407	1	1.05365	4.68407		2.53036	4.62815		1.43363	4.62815		1.09673	4.68407		2.48727	4.62815		0	0	0	0	0	0	0	0	0	1.15526	0	0	0.999644	0	1.69513	1.01731
AC004067.1	novel transcript, antisense to CASP6	ENSG00000273447.1	-0.691848	4.73688	1	-1.00783	4.73953		-0.63588	4.74834		0	4.75096		-0.315983	4.74834		-1.32773	4.73953		0	1.35044	0.754942	0	0	0	0.713578	0	0	0	0	0	0	0	0	0
AC004069.1	novel transcript	ENSG00000251259.1	0.386573	0.67853	1	0.0626172	0.730211	0.964597	-0.944705	0.73278		-0.620749	0.780629		-0.323956	0.702244	0.793608	-0.558132	0.759639		4.6278	1.35044	0	6.48677	2.86112	4.05152	4.99504	3.94002	3.81466	3.46577	3.12638	2.51172	0	3.67507	2.54269	2.03462
AC004076.1	novel transcript	ENSG00000268163.1	-0.122573	0.700578	1	-0.0511025	0.720663	0.97037	-0.264905	0.726126		-0.336376	0.745355		0.0714706	0.724935	0.958253	-0.387478	0.721868		2.77668	2.70088	4.52965	6.48677	4.76853	6.07728	2.14073	2.95502	6.35776	3.46577	3.12638	3.76758	6.99751	0.918767	1.69513	4.06924
AC004076.2	novel transcript	ENSG00000276449.1	1.22084	0.44773	1	0.520987	0.49824	0.483564	-0.839855	0.422959		-0.139999	0.475962		-0.699856	0.435241	0.246184	0.380988	0.487567	0.672491	2.77668	4.05132	6.79448	4.86508	10.4908	12.1546	12.1308	8.86505	6.35776	9.24206	7.29489	3.76758	6.99751	5.5126	6.78051	5.08655
AC004083.1	novel transcript	ENSG00000254180.2	-0.0357918	0.367441	1	-0.538505	0.396353	0.336519	-0.705094	0.391233	0.287092	-0.202381	0.418376	0.828474	-0.502713	0.396009	0.383032	-0.740886	0.391582	0.20733	16.6601	22.9575	10.5692	25.9471	22.8889	22.2834	8.56293	20.6851	7.62931	13.8631	8.33702	22.6055	6.99751	19.2941	9.32321	9.15579
AC004130.2	novel transcript, antisense to ITGB8	ENSG00000271133.5	-0.102223	0.90724	1	-1.39249	1.09111	0.372489	-0.483528	0.952257		0.806741	1.12833		-1.29027	1.09388	0.424278	-0.585751	0.948981		5.55336	0	2.26483	3.24339	2.86112	1.01288	2.14073	4.92503	0	2.31051	1.04213	1.25586	1.99929	0	2.54269	3.05193
AC004147.2	novel transcript	ENSG00000263571.3	0.653134	0.847701	1	-1.65735	1.02794	0.236548	-2.69745	1.01704		-0.386965	1.17063		-2.31049	1.0077	0.0735346	-2.04432	1.0371		0	4.05132	12.0791	5.67593	11.4445	6.07728	9.99009	0.985006	0	3.46577	1.04213	1.25586	1.99929	0.918767	1.69513	0
AC004147.3	novel transcript, antisense ASIC2	ENSG00000264791.1	0.145208	1.80407	1	-1.24971	1.89383		-0.896868	1.85754		0.498054	1.94289		-1.39492	1.89356		-0.75166	1.85818		0	0	3.01977	0	0	0	2.14073	0.985006	0	0	0	0	0	0	0	1.01731
AC004147.4	novel transcript	ENSG00000265356.2	-0.673954	5.7641	1	-1.0199	5.7641		-0.66584	5.77068		0	5.77068		-0.345945	5.77068		-1.33979	5.7641		0	0	0.754942	0.810847	0.953706	0	0	0	0	0	0	0	0	0	0	0
AC004147.5	novel transcript, sense intronic ASIC2	ENSG00000265775.1	1.40807	5.73725	1	-0.38903	5.77068		-2.117	5.73725		0	5.77068		-1.7971	5.73725		-0.708926	5.77068		0	1.35044	0	0	0	1.01288	1.42716	0.985006	0	0	0	0	0	0	0	0
AC004148.1	novel transcript, antisense to RPAIN	ENSG00000263272.1	-0.11359	0.609254	1	-0.406339	0.644428	0.700407	0.01416	0.613511		0.306908	0.64838		-0.292748	0.646871	0.797775	-0.0994303	0.610947		8.33005	6.75221	8.30436	4.05423	13.3519	4.05152	4.28147	3.94002	8.90086	9.24206	2.08425	0	3.99857	6.43137	7.62808	7.12117
AC004156.1	novel transcript	ENSG00000267666.2	0.332674	0.739199	1	-0.0814716	0.805154	0.958274	0.020892	0.71115		0.435037	0.779048		-0.414145	0.777784	0.757229	0.353566	0.740935		4.6278	2.70088	1.50988	1.62169	3.81482	6.07728	0.713578	3.94002	0	5.77629	1.04213	3.76758	4.99822	5.5126	0.847564	3.05193
AC004160.1	novel transcript, antisense to THSD7A	ENSG00000230333.6	-0.18838	0.899651	1	-0.245353	0.937895		-1.34904	1.07617		-1.29207	1.10816		-0.0569733	0.947796		-1.53742	1.06756		1.85112	1.35044	3.01977	4.05423	3.81482	2.02576	1.42716	1.97001	1.27155	1.15526	4.16851	2.51172	0.999644	0	1.69513	1.01731
AC004160.2	novel transcript	ENSG00000230435.1	0	5.77068	1	0	5.77068		1.45537	5.76772		1.07998	5.76772		0	5.77068		1.41228	5.76772		0	0	0	0	0	0	0	0	0	0	0	0	0	0	0.847564	1.01731
AC004221.1	novel transcript	ENSG00000267778.1	-0.0882329	0.737915	1	0.908533	0.706516	0.367902	0.168719	0.73378		-0.828047	0.702132		0.996766	0.709085	0.324676	0.0804859	0.73139		0.925561	5.40177	4.52965	4.05423	7.62965	2.02576	4.28147	0.985006	12.7155	10.3973	5.21064	2.51172	6.99751	1.83753	3.39026	4.06924
AC004223.2	novel transcript	ENSG00000267457.1	0.1817	0.87715	1	0.252848	0.901634	0.875527	-0.415243	0.899286		-0.486391	0.922849		0.0711486	0.883664	0.966732	-0.233543	0.916983		0	4.05132	3.01977	2.43254	0.953706	7.09016	2.85431	0	2.5431	2.31051	2.08425	3.76758	0	4.59383	0	4.06924
AC004223.4	novel transcript, antisense to RFFL	ENSG00000273687.1	0.383465	1.47461	1	-0.778359	1.6273		0.489424	1.378		1.65125	1.54317		-1.16182	1.58522		0.872889	1.42879		1.85112	0	0	0.810847	1.90741	1.01288	0	0.985006	0	1.15526	0	0	0.999644	1.83753	0.847564	1.01731
AC004224.1	ribosomal protein L18 (RPL18) pseudogene	ENSG00000240311.1	-1.62836	1.25263	1	-0.820679	1.17367		1.1024	1.2954		0.294718	1.21883		0.807678	1.36525		-0.525961	1.09136		1.85112	2.70088	0	4.05423	0	2.02576	0	0.985006	1.27155	2.31051	1.04213	0	1.99929	1.83753	0.847564	1.01731
AC004231.1	novel transcript	ENSG00000234477.1	-1.71698	2.48382	1	-1.34159	2.48382		0.752443	2.51662		0.377048	2.51662		0	2.5219		-0.96454	2.47818		0.925561	0	1.50988	0	0	0	0	0	0	0	0	0	0	0	0.847564	0
AC004231.3	novel transcript, antisense to KRT12	ENSG00000265359.1	0	5.77068	1	1.74362	5.76849		0	5.77068		-1.73121	5.76849		1.78671	5.76849		0	5.77068		0	0	0	0	0	0	0	0	1.27155	0	0	1.25586	0	0	0	0
AC004232.2	TEC	ENSG00000279031.1	1.18644	0.699851	1	1.27787	0.715206	0.179404	-1.13917	0.69478		-1.2306	0.70992		0.0914313	0.614066	0.937963	0.0472762	0.785698		0.925561	2.70088	2.26483	2.43254	2.86112	7.09016	2.85431	6.89504	5.08621	3.46577	5.21064	6.2793	2.99893	0.918767	1.69513	3.05193
AC004233.1	novel transcript, sense overlapping CLDN6	ENSG00000262362.1	-0.506696	0.944343	1	-0.00153075	0.933271	0.999185	-0.297336	1.01245		-0.802501	1.00199		0.505165	0.967897	0.762814	-0.804032	0.979413		2.77668	2.70088	2.26483	3.24339	0	0	4.28147	3.94002	2.5431	3.46577	1.04213	3.76758	1.99929	0	3.39026	1.01731
AC004233.2	novel transcript	ENSG00000272079.2	-0.00824053	0.216178	1	-0.0628219	0.218637	0.872804	-0.0974377	0.216619	0.857498	-0.0428564	0.219069	0.937814	-0.0545813	0.21832	0.894349	-0.105678	0.216939	0.809454	162.899	98.5822	174.392	172.71	130.658	131.674	166.264	180.256	162.759	94.7311	126.097	205.961	134.952	114.846	155.104	163.787
AC004233.3	novel transcript	ENSG00000274367.1	-0.688934	0.531783	1	-1.33474	0.587854	0.0721839	-0.577103	0.581331		0.0687014	0.632977		-0.645805	0.605957	0.481615	-1.26604	0.562435		12.0323	9.45309	16.6087	11.3519	9.53706	5.0644	9.27651	6.89504	1.27155	3.46577	7.29489	7.53516	1.99929	4.59383	5.08538	9.15579
AC004241.1	novel transcript, antisense to ENDOU and RAPGEF3	ENSG00000257433.6	-0.178413	0.325101	1	-0.646938	0.359834	0.176024	-0.255218	0.339876	0.732712	0.213306	0.373101	0.791106	-0.468525	0.363398	0.374167	-0.433632	0.336049	0.433837	19.4368	18.9062	21.1384	11.3519	15.2593	20.2576	14.9851	12.8051	8.90086	12.7078	12.5055	11.3027	12.9954	13.7815	8.47564	18.3116
AC004241.2	novel transcript	ENSG00000274902.1	-0.377075	1.73757	1	-1.46548	1.77884		0.877622	1.68381		1.96602	1.72598		-1.0884	1.81511		0.500546	1.64391		0	0	1.50988	0.810847	0	1.01288	0	0.985006	0	0	0	0	0	0.918767	1.69513	1.01731
AC004241.3	novel transcript, sense intronic to RPAP3	ENSG00000276390.1	0.227941	0.472047	1	-0.381241	0.524086	0.650296	-1.17378	0.531988		-0.564597	0.578539		-0.609182	0.513487	0.420678	-0.945838	0.54224	0.256873	12.0323	6.75221	11.3241	0.810847	6.67594	12.1546	9.99009	6.89504	6.35776	6.93154	6.25276	3.76758	1.99929	5.5126	5.08538	3.05193
AC004241.4	novel transcript, sense intronic to SLC48A1	ENSG00000277173.1	-1.52774	1.49301	1	0.662538	1.26746		1.36454	1.50738		-0.825739	1.28456		2.19028	1.46714		-0.163201	1.31373		0.925561	1.35044	0.754942	2.43254	0	1.01288	0	0.985006	0	3.46577	2.08425	2.51172	2.99893	0.918767	0	1.01731
AC004241.5	TEC	ENSG00000280054.1	-0.795223	1.0829	1	-0.812422	1.13175		0.258628	1.12614		0.275828	1.17286		-0.0171997	1.19216		-0.536595	1.06184		0	2.70088	0.754942	6.48677	0.953706	2.02576	0.713578	1.97001	0	3.46577	2.08425	0	0.999644	1.83753	1.69513	2.03462
AC004257.1	novel transcript	ENSG00000269635.1	-1.53787	5.76128	1	-1.16248	5.76128		0	5.77068		0	5.77068		0	5.77068		-1.48238	5.76128		0	1.35044	0.754942	0	0	0	0	0	0	0	0	0	0	0	0	0
AC004263.2	novel transcript, antisense to PXN	ENSG00000286067.1	-1.35752	1.08099	1	-2.32967	1.31612		1.45847	1.07589		2.43062	1.31187		-0.972145	1.40568		0.10095	0.956015		2.77668	5.40177	2.26483	1.62169	2.86112	0	1.42716	0	0	0	1.04213	1.25586	0.999644	7.35013	0.847564	4.06924
AC004264.1	novel transcript, antisense to LIF	ENSG00000268812.3	0.640918	2.56377	1	1.41527	2.52758		-1.34985	2.56377		-2.12421	2.52758		0.774357	2.51944		-0.708935	2.57167		0	0	0.754942	0	0.953706	0	0	0.985006	0	0	0	3.76758	0	0	0	0
AC004264.2	TEC	ENSG00000279699.1	-0.855335	0.881275	1	-0.287309	0.86292	0.84929	-0.633678	1.02224		-1.2017	1.00629		0.568026	0.924918	0.715077	-1.48901	0.966712		3.70224	4.05132	3.01977	2.43254	1.90741	1.01288	2.14073	1.97001	0	8.0868	2.08425	1.25586	1.99929	1.83753	0	1.01731
AC004381.1	novel transcript, antisense to ACSM3	ENSG00000260510.1	0.31113	2.01593	1	0.394396	2.04592		0.0217525	1.97666		-0.0615127	2.00713		0.0832652	2.00368		0.332883	2.01964		0	1.35044	0.754942	0	1.90741	1.01288	0	0	0	0	1.04213	1.25586	1.99929	0.918767	0	0
AC004381.2		ENSG00000275908.1	-0.885321	2.4512	1	-1.16179	2.46666		-0.596369	2.53522		-0.3199	2.54999		-0.27647	2.53522		-1.48169	2.46666		0.925561	0	1.50988	0	0	1.01288	0	0.985006	0	0	0	1.25586	0.999644	0	0	0
AC004381.4	mitochondrially encoded NADH dehydrogenase 5 (MT-ND5) pseudogene	ENSG00000285303.1	-1.39063	5.76383	1	-0.293905	5.76383		1.88069	5.75041		0.78396	5.75041		1.09673	5.77068		0.490055	5.74353		0.925561	0	0.754942	0	0	0	0	0	0	0	0	1.25586	1.99929	0	0.847564	0
AC004383.1	ribosomal protein L36a (RPL36A) pseudogene	ENSG00000226107.1	0.526705	1.54445	1	1.99591	1.42341		0.837534	1.36222		-0.631674	1.22319		1.46921	1.33387		1.36424	1.45006		0	2.70088	0	0	0.953706	1.01288	0.713578	0	1.27155	3.46577	0	3.76758	0.999644	0	2.54269	1.01731
AC004386.1	ribosomal protein S6 (RPS6) pseudogene	ENSG00000213269.2	-0.628757	1.61422	1	0.193514	1.5661		-0.124849	1.68951		-0.94712	1.64391		0.822271	1.62392		-0.753606	1.63459		0.925561	1.35044	1.50988	0	0	0	2.85431	0	0	1.15526	2.08425	1.25586	0	0	0	2.03462
AC004408.2	TEC	ENSG00000280177.1	-1.3979	1.45254	1	-0.21871	1.36967		1.02438	1.49426		-0.154809	1.41334		1.17919	1.51115		-0.37352	1.35098		0.925561	2.70088	1.50988	0	1.90741	0	0	0	0	0	4.16851	0	1.99929	0	0.847564	1.01731
AC004449.1	novel transcript	ENSG00000261204.1	-1.23642	1.12612	1	-3.72705	1.38715		-0.118344	1.23525		2.37229	1.47783		-2.49063	1.46154		-1.35476	1.14744		1.85112	6.75221	1.50988	1.62169	0.953706	0	1.42716	2.95502	0	0	0	0	0.999644	0.918767	0.847564	2.03462
AC004453.1	ribosomal protein L32 (RPL32) pseudogene	ENSG00000146677.7	-0.670415	0.837398	1	0.0248977	0.808928	0.987349	1.08904	0.814693		0.393731	0.785252		0.695312	0.858249	0.611623	0.418628	0.762478		1.85112	6.75221	3.01977	1.62169	3.81482	1.01288	0.713578	2.95502	0	5.77629	3.12638	3.76758	8.99679	2.7563	0.847564	6.10386
AC004453.2	tec	ENSG00000279853.1	0.184158	0.470425	1	0.197965	0.481295	0.813287	-0.159524	0.469719	0.894884	-0.173331	0.480541	0.877081	0.0138069	0.474506	0.988215	0.0246338	0.47658	0.983989	14.809	10.8035	12.834	7.29762	15.2593	17.219	10.7037	8.86505	3.81466	23.1051	9.37915	15.0703	6.99751	8.2689	13.561	17.2943
AC004461.1		ENSG00000206739.1	1.35946	5.76793	1	0	5.77068		-1.34705	5.76793		0	5.77068		-1.02716	5.76793		0	5.77068		0	0	0	0	0	1.01288	0	0.985006	0	0	0	0	0	0	0	0
AC004461.3	DiGeorge syndrome critical region gene 12 (non-protein coding)	ENSG00000281530.1	-0.287262	0.356554	1	-0.30503	0.375025	0.603994	-0.207903	0.377409	0.818777	-0.190135	0.394763		-0.0177676	0.383724	0.980954	-0.495164	0.368562	0.412108	15.7345	9.45309	13.589	13.7844	7.62965	12.1546	10.7037	13.7901	15.2586	11.5526	10.4213	6.2793	4.99822	13.7815	11.8659	7.12117
AC004466.1	novel transcript, antisense to HDAC7	ENSG00000268069.2	0.0308903	0.582956	1	-0.428699	0.641299	0.681566	0.493891	0.557768		0.95348	0.618254		-0.459589	0.637316	0.659935	0.524781	0.562236		8.33005	2.70088	2.26483	6.48677	2.86112	8.10304	4.28147	5.91004	1.27155	5.77629	3.12638	5.02344	5.99786	7.35013	8.47564	7.12117
AC004466.2	novel transcript, sense intronic to HDAC7	ENSG00000274737.1	0.27457	0.351242	1	-0.536666	0.403461	0.348655	-0.163545	0.34768	0.850873	0.647692	0.400256	0.322977	-0.811237	0.393875	0.115784	0.111026	0.358492	0.888441	11.1067	18.9062	12.0791	9.73016	13.3519	22.2834	15.6987	9.85006	8.90086	8.0868	12.5055	5.02344	10.9961	15.619	14.4086	13.225
AC004466.3	novel transcript, antisense to HDAC7	ENSG00000276691.1	1.15678	2.32571	1	0.998474	2.37622		0.239276	2.24239		0.397584	2.2949		-0.158308	2.31489		1.39606	2.30582		0.925561	0	0	0	0.953706	0	0.713578	0.985006	2.5431	0	0	0	0.999644	1.83753	0	0
AC004470.2	novel transcript	ENSG00000288546.1	-0.0901038	2.68078	1	-0.872181	2.73215		0.200528	2.67769		0.982605	2.72889		-0.782077	2.73909		0.110424	2.67052		0	0	1.50988	1.62169	0	0	2.14073	0.985006	0	0	1.04213	0	0	0.918767	0	2.03462
AC004471.1	novel transcript	ENSG00000223461.1	0.0887853	1.30089	1	-0.951022	1.44862		-0.909614	1.39902		0.130193	1.53768		-1.03981	1.43726		-0.820829	1.41123		0.925561	1.35044	2.26483	0.810847	0.953706	1.01288	2.85431	0.985006	0	1.15526	0	1.25586	0	0.918767	2.54269	0
AC004471.2	novel transcript	ENSG00000272682.1	0.249462	0.877314	1	0.0896466	0.929146		0.0372881	0.850779		0.197103	0.9036		-0.159815	0.902348		0.28675	0.87904		1.85112	4.05132	1.50988	0.810847	1.90741	2.02576	2.85431	1.97001	2.5431	3.46577	1.04213	1.25586	1.99929	2.7563	3.39026	1.01731
AC004477.1	novel transcript, antisense to NFE2L1	ENSG00000263412.1	0.168856	0.195195	1	-0.0199677	0.208067	0.960123	-0.210207	0.196509	0.59449	-0.0213827	0.209223	0.968545	-0.188824	0.203937	0.553642	-0.0413504	0.200792	0.929832	41.6502	39.1628	35.4823	38.9206	42.9168	50.644	37.106	45.3103	34.3319	42.7445	41.6851	33.9082	31.9886	41.3445	40.6831	36.6232
AC004477.2	novel transcript, antisense to NFE2L1	ENSG00000266341.1	-0.234475	2.01149	1	-0.630035	2.07032		0.414064	1.99661		0.809624	2.05613		-0.395559	2.08281		0.179589	1.98392		0	2.70088	0	0.810847	0	1.01288	1.42716	0	1.27155	1.15526	0	0	3.99857	0	0	1.01731
AC004477.3	novel transcript	ENSG00000278765.1	0.483632	0.608927	1	0.068089	0.652672	0.957307	-0.191651	0.593088		0.223892	0.637775		-0.415543	0.626683	0.690204	0.291981	0.620498		4.6278	2.70088	4.52965	5.67593	5.72224	13.1674	4.99504	0.985006	3.81466	4.62103	5.21064	5.02344	7.99715	7.35013	2.54269	4.06924
AC004490.1	novel transcript, antisense to DOT1L	ENSG00000267122.1	1.32996	1.78421	1	1.15689	1.83615		-0.922625	1.73169		-0.749552	1.78465		-0.173073	1.68652		0.407334	1.87754		0	1.35044	0.754942	0	0.953706	0	1.42716	1.97001	0	2.31051	0	2.51172	0	1.83753	0	1.01731
AC004491.1	TEC	ENSG00000279996.1	1.25013	0.753966	1	0.885433	0.79615	0.451507	-1.55625	0.795608		-1.19155	0.835654		-0.364693	0.705945	0.765387	-0.306121	0.876438		0.925561	0	3.01977	4.05423	1.90741	7.09016	7.84935	1.97001	5.08621	1.15526	5.21064	3.76758	0.999644	0.918767	0.847564	4.06924
AC004492.1	novel transcript, antisense to HBP1	ENSG00000272072.1	0.103313	0.44942	1	-0.241042	0.484461	0.769238	-0.582689	0.473887		-0.238334	0.507045		-0.344356	0.478642	0.660985	-0.479376	0.479767	0.570706	7.40449	14.8549	5.28459	8.91931	4.76853	14.1803	9.99009	8.86505	10.1724	10.3973	4.16851	5.02344	2.99893	9.18767	5.08538	8.13848
AC004494.1	novel transcript, antisense to NLRC3	ENSG00000262312.2	-0.255427	0.346149	1	-0.588828	0.365522	0.236929	-0.209746	0.356385	0.803397	0.123655	0.375178	0.888587	-0.333401	0.369311	0.564861	-0.465173	0.352459	0.421998	28.6924	28.3593	16.6087	32.4339	28.6112	28.3606	14.9851	15.7601	15.2586	26.5709	12.5055	15.0703	17.9936	21.1316	16.1037	20.3462
AC004522.6	novel transcript	ENSG00000286923.1	0.38367	4.75013	1	-0.31882	4.77334		-1.74373	4.75664		-1.04124	4.77977		-0.70249	4.75664		-1.36006	4.77334		0.925561	0	0.754942	0	0	1.01288	1.42716	0	0	0	0	1.25586	0	0	0	0
AC004528.1	novel transcript, antisense to GRIN3B	ENSG00000266990.1	-0.576309	2.15864	1	0.739168	2.10984		-0.738163	2.1954		-2.05364	2.14816		1.31548	2.12817		-1.31447	2.17843		0.925561	0	0.754942	0	0	1.01288	0	0	1.27155	0	2.08425	0	0	0	0	0
AC004528.2	novel transcript, antisense to TMEM259	ENSG00000274177.1	0.867712	1.96745	1	0.295628	2.02809		-0.0548174	1.9015		0.517266	1.96497		-0.572084	1.95728		0.812895	1.9753		0	0	0.754942	0.810847	0	2.02576	2.14073	0	0	1.15526	1.04213	0	1.99929	0	0.847564	0
AC004540.1	novel transcript	ENSG00000214870.9	-0.735957	0.38754	1	-0.969137	0.424823	0.0705866	0.467407	0.397466	0.546775	0.700587	0.433779		-0.23318	0.449628	0.764449	-0.268551	0.36917	0.69743	13.8834	14.8549	12.0791	14.5952	9.53706	5.0644	8.56293	9.85006	10.1724	3.46577	7.29489	7.53516	8.99679	9.18767	11.0183	16.277
AC004540.2	novel transcript	ENSG00000225792.2	-0.910056	2.25459	1	-0.642255	2.25852		-0.0502164	2.34891		-0.318017	2.35265		0.267801	2.34842		-0.960272	2.25904		0.925561	0	1.50988	0.810847	1.90741	0	0	0	0	0	1.04213	1.25586	0.999644	0	0	1.01731
AC004542.2	novel transcript	ENSG00000269987.1	-1.77074	2.64889	1	-0.800596	2.62131		0.0819233	2.7342		-0.888223	2.70789		0.970146	2.70264		-1.68882	2.6543		0	4.05132	1.50988	0	0	0	0.713578	0	0	1.15526	1.04213	0	0	0	0.847564	0
AC004554.2	novel transcript	ENSG00000282840.1	0.149796	1.15041	1	0.794812	1.12367		-0.456697	1.19349		-1.10171	1.16739		0.645016	1.0998		-0.306901	1.21569		3.70224	0	0.754942	0	0.953706	1.01288	2.14073	0.985006	2.5431	1.15526	3.12638	1.25586	0	0.918767	0.847564	2.03462
AC004584.3	novel transcript, sense intronic to SCPEP1	ENSG00000263120.1	0.22107	0.542787	1	0.345945	0.554513	0.703757	0.414143	0.516167		0.289269	0.528344		0.124874	0.542314	0.902594	0.635213	0.52901	0.474176	5.55336	5.40177	3.77471	9.73016	5.72224	9.11592	9.27651	2.95502	8.90086	4.62103	5.21064	12.5586	9.99644	4.59383	8.47564	15.2596
AC004593.1	Novel transcript, sense intronic to CPVL	ENSG00000285081.1	-0.571171	1.49354	1	-0.149614	1.47987		-0.379673	1.60265		-0.801229	1.5898		0.421556	1.55039		-0.950843	1.53466		0.925561	0	0.754942	1.62169	0	3.03864	0	0	1.27155	2.31051	0	0	0	0	0	2.03462
AC004593.2	chimerin 2 [Source:NCBI gene;Acc:1124]	ENSG00000285162.1	-0.299399	0.879186	1	0.358145	0.855589	0.809901	0.438928	0.871799		-0.218616	0.847556		0.657544	0.879468	0.646403	0.139529	0.847719		0.925561	2.70088	3.01977	3.24339	2.86112	0	2.14073	2.95502	3.81466	0	6.25276	2.51172	0.999644	0.918767	3.39026	6.10386
AC004596.1	novel transcript, antisense to ATXN7L3	ENSG00000267394.1	0.639008	2.20252	1	0.376002	2.23528		0.147501	2.14854		0.410506	2.18253		-0.263006	2.1908		0.786508	2.19443		0	1.35044	0	0	0	1.01288	0	0.985006	0	0	0	1.25586	0	0	1.69513	0
AC004672.2	novel transcript, sense intronic to ERC1	ENSG00000267285.1	-0.215713	1.35952	1	0.465286	1.32215		0.148894	1.36879		-0.532106	1.33127		0.681	1.34398		-0.0668196	1.34737		0.925561	0	0.754942	2.43254	0.953706	2.02576	0	0.985006	0	3.46577	1.04213	1.25586	0	1.83753	1.69513	0
AC004678.1	novel pseudogene	ENSG00000275468.1	0.313062	0.527377	1	-0.048142	0.558217	0.964341	-0.147307	0.521156		0.213897	0.552214		-0.361204	0.545305	0.69053	0.165755	0.534635	0.888286	3.70224	8.10265	5.28459	13.7844	8.58335	13.1674	11.4172	3.94002	7.62931	8.0868	4.16851	10.0469	5.99786	12.8627	7.62808	8.13848
AC004678.2	TEC	ENSG00000279653.1	0.0354807	0.594126	1	-2.31568	0.973934	0.0573835	0.0180441	0.591034		2.36921	0.97175		-2.35116	0.970683	0.0555794	0.0535248	0.596327		3.70224	5.40177	3.77471	4.05423	4.76853	5.0644	2.14073	5.91004	0	1.15526	0	2.51172	2.99893	6.43137	3.39026	5.08655
AC004687.1	novel transcript, MIR142 host	ENSG00000265206.5	1.35946	5.76793	1	0	5.77068		-1.34705	5.76793		0	5.77068		-1.02716	5.76793		0	5.77068		0	0	0	0	0	1.01288	0	0.985006	0	0	0	0	0	0	0	0
AC004687.2	novel transcript	ENSG00000285897.1	-0.574931	0.939163	1	-0.161165	0.935993	0.926905	0.817826	0.923238		0.40406	0.919667		0.413766	0.985369	0.812741	0.242895	0.870305		0.925561	0	4.52965	3.24339	1.90741	2.02576	2.14073	0	1.27155	2.31051	3.12638	1.25586	4.99822	3.67507	0.847564	1.01731
AC004696.1	sulfotransferase family, cytosolic, 2A, dehydroepiandrosterone (DHEA)-preferring, member 1 (SULT2A1) pseudogene	ENSG00000276578.1	-1.4004	5.76454	1	-0.303671	5.76454		0	5.77068		-1.04123	5.77068		1.09673	5.77068		-1.3449	5.76454		0.925561	0	0.754942	0	0	0	0	0	1.27155	0	0	0	0	0	0	0
AC004702.1	novel transcript	ENSG00000263494.1	-2.19542	3.21512	1	-1.09868	3.21512		0.776839	3.27605		-0.319899	3.27605		1.09674	3.27605		-1.41858	3.21512		0.925561	2.70088	0	0	0	0	0	0	0	0	1.04213	0	0	0	0	1.01731
AC004704.1	novel transcript	ENSG00000249815.1	-1.90354	2.2024	1	0.715151	2.10291		0.756282	2.26845		-1.86241	2.1731		2.61869	2.17901		-1.14726	2.19653		0.925561	0	1.50988	0	0	0	0	0	0	1.15526	1.04213	1.25586	0.999644	0	0	0
AC004706.1	novel transcript	ENSG00000261996.1	-0.165035	1.22878	1	-1.68436	1.448		-0.117568	1.26487		1.40176	1.47949		-1.51933	1.46035		-0.282603	1.25205		2.77668	1.35044	0.754942	0	0.953706	2.02576	1.42716	0	0	0	1.04213	0	0.999644	1.83753	0	1.01731
AC004706.3	novel protein	ENSG00000282936.2	0.076751	0.207083	1	-0.283308	0.216797	0.359431	-0.0742551	0.207184	0.889793	0.285804	0.216864	0.449293	-0.360059	0.215528	0.224438	0.00249585	0.208496	0.996489	62.0126	105.334	65.6799	63.246	59.1298	112.43	67.7899	71.9054	59.7629	77.4022	56.2749	46.4668	70.9747	100.146	71.1954	50.8655
AC004707.1		ENSG00000206824.1	0.580394	1.6894	1	1.82256	1.60433		0.0363832	1.6307		-1.20578	1.54068		1.24216	1.54852		0.616778	1.68276		0	0	0.754942	0	0.953706	1.01288	0	0	1.27155	2.31051	1.04213	0	0.999644	0.918767	0	0
AC004707.2	novel transcript, antisense to LRRC59	ENSG00000253102.1	-1.52098	2.75697	1	0.763287	2.70029		0.77684	2.79647		-1.50743	2.74121		2.28427	2.74121		-0.744138	2.75697		0	0	0.754942	0.810847	0	0	0	0	1.27155	0	1.04213	1.25586	0.999644	0	0	0
AC004765.1	novel transcript, antisense to WNK1	ENSG00000285704.1	-1.45915	5.76642	1	-1.08376	5.76642		0	5.77068		0	5.77068		0	5.77068		-1.40365	5.76642		0.925561	1.35044	0	0	0	0	0	0	0	0	0	0	0	0	0	0
AC004771.1	novel transcript, antisense to CAMTA2	ENSG00000234203.1	-0.553045	0.542422	1	-0.137042	0.5406	0.889191	-0.165731	0.573295		-0.581734	0.571467		0.416002	0.560625	0.648989	-0.718776	0.553752	0.430639	6.47892	20.2566	4.52965	8.91931	10.4908	5.0644	2.85431	6.89504	6.35776	6.93154	12.5055	7.53516	2.99893	2.7563	10.1708	6.10386
AC004771.2	novel transcript, antisense to INCA1	ENSG00000262227.1	-0.164983	0.501136	1	0.970896	0.472106	0.110839	0.411148	0.49156		-0.724731	0.46178		1.13588	0.477902	0.0615321	0.246165	0.485948	0.80079	12.9578	6.75221	9.0593	2.43254	8.58335	5.0644	8.56293	4.92503	10.1724	19.6394	10.4213	18.8379	8.99679	6.43137	8.47564	12.2077
AC004771.3	novel transcript, antisense to CAMTA2	ENSG00000262429.1	-0.181837	0.385955	1	-0.447506	0.41814	0.472187	0.169655	0.38686	0.861882	0.435324	0.418799		-0.265669	0.423064	0.707741	-0.0121816	0.381449	0.990163	9.25561	13.5044	12.0791	11.3519	12.3982	12.1546	9.27651	6.89504	8.90086	10.3973	6.25276	8.79102	7.99715	12.8627	8.47564	17.2943
AC004771.4	Novel transcript, antisense to CAMTA2	ENSG00000262678.1	0.797123	2.12452	1	-0.00879123	2.22238		-1.80963	2.17309		-1.00371	2.26882		-0.805914	2.14195		-1.0125	2.25269		0	1.35044	0	1.62169	0.953706	1.01288	1.42716	0	0	0	1.04213	1.25586	0	0.918767	0	0
AC004797.1	novel transcript FLJ40194	ENSG00000177369.9	-0.658021	2.78889	1	-0.696585	2.80464		0.663098	2.8017		0.701662	2.8174		-0.0385636	2.82716		0.00507717	2.77878		0.925561	1.35044	0	0	0	0	1.42716	0	0	0	1.04213	0	0	0	1.69513	1.01731
AC004801.2	ribosomal protein L37 (RPL37) pseudogene	ENSG00000240399.1	-0.157075	0.627215	1	-0.216456	0.658854	0.85135	0.0192523	0.636157		0.0786335	0.667098		-0.0593812	0.665007	0.962519	-0.137822	0.629672		8.33005	2.70088	3.77471	2.43254	4.76853	6.07728	2.85431	2.95502	1.27155	9.24206	2.08425	3.76758	2.99893	5.5126	5.93295	2.03462
AC004801.4	novel transcript, antisense to a novel protein	ENSG00000257985.1	1.33171	5.76574	1	0	5.77068		-1.3193	5.76574		0	5.77068		-0.999404	5.76574		0	5.77068		0	0	0	0	0	1.01288	0.713578	0	0	0	0	0	0	0	0	0
AC004801.5	novel transcript	ENSG00000258203.5	0	5.77068	1	1.05364	5.77068		2.19651	5.73746		1.09978	5.73746		1.09673	5.77068		2.15342	5.73746		0	0	0	0	0	0	0	0	0	0	0	1.25586	0	2.7563	0.847564	0
AC004801.6	novel transcript	ENSG00000276814.1	-0.367222	0.637453	1	-1.27545	0.766234	0.217892	-0.837729	0.734832		0.0704942	0.848721		-0.908223	0.782517	0.433961	-1.20495	0.717483		6.47892	2.70088	4.52965	4.86508	1.90741	3.03864	2.85431	7.88005	0	1.15526	2.08425	5.02344	0.999644	3.67507	0.847564	3.05193
AC004803.1	novel transcript	ENSG00000250132.6	-0.0690928	0.149456	1	-0.286208	0.155544	0.164034	-0.00747782	0.15009	0.986653	0.209637	0.156139	0.439237	-0.217115	0.155658	0.329349	-0.0765706	0.149973	0.798594	157.345	99.9327	160.803	119.194	132.565	111.417	140.575	129.036	111.897	82.0233	116.718	133.121	137.951	113.927	127.135	133.268
AC004805.1	novel transcript	ENSG00000266076.1	0.638099	3.23884	1	-0.389035	3.24471		-0.625689	3.23884		0.401445	3.24471		-1.02713	3.23884		0.0124101	3.24471		0	0	0.754942	0	0.953706	0	0	0.985006	0	0	0	0	0	0	0	1.01731
AC004812.2	novel transcript, antisense to RAB35	ENSG00000277283.1	0.0580565	0.239677	1	0.0561739	0.246602	0.900232	-0.416116	0.246839	0.328663	-0.414233	0.253528	0.316787	-0.00188267	0.244826	0.996652	-0.358059	0.248603	0.370993	34.2457	41.8637	47.5613	37.299	41.0094	37.4765	44.2418	44.3253	38.1466	26.5709	48.98	54.002	38.9861	33.0756	24.5794	28.4847
AC004816.1	novel transcript	ENSG00000259153.2	0.383952	0.244041	1	-0.0491542	0.261312	0.919388	-0.264451	0.24169	0.583743	0.168654	0.259064	0.75477	-0.433106	0.253481	0.211396	0.1195	0.249891	0.813449	29.6179	32.4106	33.9724	28.3796	28.6112	59.7599	46.3825	28.5652	38.1466	26.5709	32.306	22.6055	24.9911	36.7507	32.2074	41.7097
AC004816.2	novel transcript	ENSG00000275630.1	0.691009	1.61097	1	1.81407	1.53631		1.40044	1.41205		0.277376	1.32508		1.12306	1.48015		2.09145	1.47019		0	0	0	0.810847	0.953706	0	0	0.985006	0	0	2.08425	2.51172	0.999644	0	2.54269	2.03462
AC004825.2	novel transcript	ENSG00000274818.1	-0.448976	0.318324	1	-0.529598	0.332875	0.244528	0.10044	0.326709	0.906421	0.181062	0.340833	0.810053	-0.0806223	0.34203	0.900159	-0.348536	0.317094	0.525684	18.5112	36.4619	23.4032	24.3254	13.3519	13.1674	24.9752	21.6701	30.5172	16.1736	13.5477	10.0469	13.995	24.8067	25.4269	15.2596
AC004828.1	novel transcript	ENSG00000258871.1	0.235294	0.90601	1	0.563267	0.909252	0.70591	-0.886099	0.968167		-1.21407	0.971005		0.327973	0.889394	0.838259	-0.650804	0.986568		0	4.05132	3.01977	3.24339	1.90741	4.05152	3.56789	1.97001	2.5431	8.0868	3.12638	1.25586	0	3.67507	0	3.05193
AC004828.2	novel transcript, antisense to RGS6	ENSG00000286333.1	0.673454	0.976799	1	1.13167	0.971893		-1.02221	1.01601		-1.48042	1.01111		0.458212	0.914025		-0.348758	1.06844		0.925561	1.35044	3.01977	1.62169	3.81482	5.0644	1.42716	0.985006	0	8.0868	5.21064	2.51172	1.99929	1.83753	1.69513	0
AC004832.4	novel transcript, sense intonic to	ENSG00000272689.1	0.16744	0.493003	1	-0.326225	0.543618	0.716352	-0.280178	0.499987		0.213487	0.549824		-0.493665	0.534486	0.555066	-0.112738	0.509742		5.55336	8.10265	7.54942	5.67593	8.58335	7.09016	7.13578	6.89504	5.08621	8.0868	5.21064	2.51172	8.99679	1.83753	7.62808	6.10386
AC004832.5	novel transcript, sense intronic to SEC14L2	ENSG00000273350.1	0.67826	2.2289	1	3.13872	2.08178		0.751452	2.22006		-1.70901	2.07224		2.46046	2.08178		1.42971	2.22006		0	0	0	0	0.953706	0	0	0	0	2.31051	2.08425	1.25586	0.999644	0	0	1.01731
AC004834.1	novel transcript	ENSG00000284523.2	-0.0831665	0.348384	1	-0.319136	0.374219	0.583672	-0.202917	0.359582	0.812171	0.0330526	0.384533	0.973418	-0.235969	0.375455	0.707562	-0.286083	0.358292	0.663987	9.25561	17.5557	13.589	17.0278	14.3056	14.1803	12.8444	11.8201	6.35776	16.1736	13.5477	8.79102	13.995	10.1064	11.8659	10.1731
AC004835.1	novel transcript	ENSG00000230392.1	-0.123384	1.08651	1	0.767134	1.04317		-0.0662934	1.10631		-0.956812	1.06358		0.890518	1.05083		-0.189677	1.09914		1.85112	2.70088	0.754942	1.62169	0	2.02576	2.14073	1.97001	2.5431	3.46577	5.21064	0	0.999644	0	1.69513	3.05193
AC004837.4	novel transcript	ENSG00000287584.1	-0.390367	0.454168	1	-0.416372	0.471045	0.566765	0.0551529	0.465275	0.967887	0.0811576	0.481683		-0.0260047	0.481774	0.977874	-0.335214	0.454148	0.692345	17.5857	8.10265	15.0988	8.91931	6.67594	9.11592	8.56293	14.7751	13.9871	8.0868	9.37915	6.2793	10.9961	3.67507	13.561	12.2077
AC004839.1		ENSG00000238832.1	0.576445	0.528528	1	0.183174	0.569062	0.854769	-0.398499	0.518163		-0.00522778	0.559222		-0.393271	0.53802	0.654548	0.177947	0.550321		4.6278	6.75221	7.54942	1.62169	8.58335	8.10304	4.99504	7.88005	6.35776	6.93154	3.12638	6.2793	1.99929	10.1064	6.78051	4.06924
AC004839.2	novel transcript, antisense to BCAP29	ENSG00000272854.1	0.451394	0.503863	1	0.533963	0.5168	0.490016	-0.217354	0.492311		-0.299923	0.505373		0.082569	0.493303	0.929484	0.23404	0.515861		6.47892	6.75221	3.77471	7.29762	13.3519	5.0644	3.56789	11.8201	12.7155	8.0868	7.29489	6.2793	5.99786	9.18767	3.39026	10.1731
AC004840.1	kinesin family member pseudogene	ENSG00000230914.3	-0.989123	1.38269	1	0.442431	1.2715		0.0935395	1.47001		-1.33801	1.36649		1.43155	1.37201		-0.895583	1.3776		0	2.70088	2.26483	0.810847	0	2.02576	0.713578	0	1.27155	4.62103	0	1.25586	0	0.918767	0.847564	1.01731
AC004846.1	novel transcript, antisense to PAPLN	ENSG00000258376.2	-1.42873	1.05619	1	-1.04303	1.05517		0.0613859	1.17695		-0.324312	1.17578		0.385698	1.17649		-1.36735	1.0557		2.77668	1.35044	3.01977	3.24339	0	2.02576	2.14073	0	2.5431	3.46577	0	0	0.999644	2.7563	0.847564	0
AC004846.2	novel transcript, antisense to PAPLN	ENSG00000258944.1	-0.246252	0.670931	1	-0.0357971	0.68339	0.978186	-0.13048	0.697629		-0.340935	0.709438		0.210455	0.696005	0.870208	-0.376732	0.685053		2.77668	5.40177	5.28459	3.24339	1.90741	4.05152	4.99504	2.95502	3.81466	2.31051	6.25276	3.76758	2.99893	3.67507	5.08538	1.01731
AC004849.1		ENSG00000251728.1	-1.1895	1.02036	1	-1.06562	1.06151		-1.19014	1.35039		-1.31402	1.38146		0.123885	1.16832		-2.37964	1.25892		3.70224	1.35044	2.26483	2.43254	0.953706	0	2.14073	0.985006	1.27155	2.31051	1.04213	0	0	0.918767	0.847564	0
AC004854.1	mitochondrial ribosomal protein S23 (MRPS23) pseudogene	ENSG00000230160.1	0.846622	0.968846	1	-0.540791	1.17039		0.0076464	0.87935		1.39506	1.09726		-1.38741	1.09404		0.854268	0.972794		0	1.35044	0.754942	3.24339	1.90741	1.01288	2.14073	3.94002	0	1.15526	2.08425	0	0.999644	1.83753	4.23782	2.03462
AC004854.2	novel transcript, antisense to PURB	ENSG00000272768.1	0.103269	0.211921	1	-1.1479	0.231242	8.81513e-06	-0.863656	0.219258	0.00253689	0.387512	0.23797	0.318187	-1.25117	0.230182	9.98651e-07	-0.760387	0.22037	0.00718623	92.5561	136.395	101.917	100.545	107.769	141.803	101.328	111.306	53.4052	41.5893	42.7272	56.5137	44.984	90.9579	66.11	49.8482
AC004858.1	WD repeat-containing protein 62 (WDR62) pseudogene	ENSG00000259109.1	-0.455484	1.35898	1	-0.483916	1.42148		-1.57988	1.57265		-1.55144	1.62684		-0.0284324	1.46772		-2.03536	1.52885		1.85112	0	1.50988	0.810847	0	1.01288	1.42716	0.985006	0	1.15526	1.04213	1.25586	0	0.918767	0	0
AC004865.2	novel transcript	ENSG00000239636.1	-1.35956	1.19707	1	0.755166	0.97686		0.695584	1.26418		-1.41914	1.05838		2.11473	1.16572		-0.663975	1.093		1.85112	1.35044	1.50988	1.62169	0	1.01288	0.713578	0.985006	1.27155	11.5526	1.04213	0	0.999644	2.7563	0	1.01731
AC004870.2	novel transcript	ENSG00000223829.6	-0.5612	3.10018	1	-0.0254552	3.09632		1.46815	3.05668		0.932405	3.05279		0.535744	3.12045		0.90695	3.03204		0	0	0.754942	2.43254	0.953706	0	0.713578	0	0	0	3.12638	0	0.999644	0.918767	0	3.05193
AC004877.1	novel transcript, antisense to ZNF862	ENSG00000273419.1	0.748872	0.463224	1	1.38577	0.455514	0.0109238	0.453985	0.415618	0.584302	-0.182918	0.406893		0.636903	0.419517	0.279465	1.20286	0.451927	0.0518799	7.40449	9.45309	3.01977	7.29762	5.72224	14.1803	7.13578	17.7301	12.7155	18.4841	21.8847	13.8145	17.9936	19.2941	13.561	9.15579
AC004877.2	TEC	ENSG00000280149.1	0.237171	0.351003	1	-0.569945	0.404469	0.31385	-0.12243	0.347605	0.890756	0.684686	0.40144		-0.807116	0.396201	0.120496	0.114741	0.357036	0.883464	16.6601	8.10265	13.589	11.3519	13.3519	14.1803	14.9851	16.7451	7.62931	9.24206	3.12638	15.0703	12.9954	11.944	12.7135	17.2943
AC004879.2	novel transcript	ENSG00000286639.1	-1.72377	3.58164	1	0.908055	3.52482		0	3.60734		-2.57633	3.55129		2.63183	3.55129		-1.66828	3.58164		0	1.35044	1.50988	0	0	0	0	0	0	3.46577	2.08425	0	0	0	0	0
AC004882.4	novel transcript, antisense to UQCR10	ENSG00000287967.1	-1.14358	0.917688	1	-1.49074	1.02233		0.1049	0.999318		0.452063	1.09578		-0.347163	1.10058		-1.03868	0.912163		2.77668	2.70088	2.26483	4.86508	0.953706	3.03864	2.14073	0	1.27155	1.15526	1.04213	1.25586	1.99929	0.918767	3.39026	0
AC004890.1	ribosomal protein L36a (RPL36A) pseudogene	ENSG00000239719.1	-0.891615	3.79052	1	-1.23756	3.79052		0.0554956	3.80912		0.401444	3.80912		-0.345948	3.80912		-0.83612	3.79052		0.925561	0	0	0.810847	0	0	0.713578	0	0	0	0	0	0.999644	0	0	0
AC004890.2	zinc finger protein pseudogene	ENSG00000244560.7	-0.280027	0.266249	1	-0.420256	0.27706	0.271759	0.137917	0.268567	0.834516	0.278146	0.27925	0.595951	-0.140229	0.28064	0.774029	-0.14211	0.26482	0.785873	43.5014	41.8637	42.2767	39.7315	42.9168	37.4765	31.3974	26.5952	34.3319	40.434	29.1796	21.3496	44.984	42.2633	26.2745	39.6751
AC004893.2	novel transcript, antisense to TRRAP	ENSG00000286305.1	-0.156178	1.53839	1	-0.545061	1.60922		-0.705225	1.62485		-0.316342	1.6897		-0.388883	1.62338		-0.861403	1.61071		0	1.35044	0.754942	1.62169	0.953706	1.01288	0.713578	0	0	0	1.04213	1.25586	0	0	0.847564	1.01731
AC004895.1	novel transcript	ENSG00000231704.6	-0.764431	2.30131	1	1.02737	2.27332		2.00822	2.22993		0.216414	2.20045		1.79181	2.27332		1.24379	2.22993		0	0	0	0.810847	0	0	0	0	0	1.15526	0	1.25586	0.999644	1.83753	0	0
AC004898.1	UBX domain protein 2B (UBXN2B) pseudogene	ENSG00000236018.2	1.92571	5.74325	1	0	5.77068		-1.19196	5.74325		0.40144	5.77068		-1.5934	5.74325		0.733745	5.77068		0	0	0	0	0.953706	0	0.713578	0.985006	0	0	0	0	0.999644	0	0	0
AC004899.1	novel pseudogene similar to CDC14 cell division cycle 14 homolog C (S. cerevisiae) CDC14C	ENSG00000225705.2	0.602124	5.75853	1	-0.358507	5.76855		-0.562708	5.76044		0.397924	5.77045		-0.960631	5.76068		0.0394169	5.76832		0	0	0.754942	0	0.953706	0	0.713578	0	0	0	0	0	0	0	0.847564	0
AC004908.1	novel transcript, antisense to ZNF596	ENSG00000272240.1	-1.77132	3.1706	1	-2.02801	3.18606		1.64663	3.17609		1.90331	3.19151		-0.256683	3.23492		-0.124695	3.1259		0	1.35044	3.77471	0	0	0	0.713578	0	0	0	0	0	0	0.918767	0	2.03462
AC004908.2	novel transcript, sense intronic to ZNF596	ENSG00000272812.1	-0.287709	0.542779	1	-0.519799	0.583186	0.562843	-0.0112996	0.558858		0.220791	0.598038		-0.23209	0.594533	0.827117	-0.299009	0.546753		5.55336	4.05132	8.30436	8.10847	7.62965	5.0644	5.70862	2.95502	1.27155	10.3973	5.21064	1.25586	3.99857	7.35013	5.93295	4.06924
AC004908.3	novel transcript, antisense to ZNF596	ENSG00000273402.1	-1.10459	0.840759	1	-0.228251	0.786511		0.0729008	0.928963		-0.803441	0.879931		0.876342	0.881261		-1.03169	0.839694		3.70224	2.70088	1.50988	4.86508	0.953706	2.02576	2.14073	0.985006	1.27155	2.31051	5.21064	2.51172	0.999644	1.83753	2.54269	1.01731
AC004912.1		ENSG00000238906.1	-0.764421	5.77068	1	1.4844	5.74573		0.776831	5.77068		-1.47199	5.74573		2.24882	5.74573		0.0124099	5.77068		0	0	0	0.810847	0	0	0	0	1.27155	1.15526	0	1.25586	0.999644	0	0	0
AC004917.1	novel transcript, sense overlapping CCDC71L	ENSG00000243797.6	0.624876	1.60428	1	2.70855	1.41242		2.41023	1.32064		0.326548	1.07884		2.08368	1.3643		3.0351	1.36989		0	0	0.754942	0	0.953706	0	0.713578	0	0	1.15526	3.12638	3.76758	1.99929	0.918767	1.69513	5.08655
AC004918.1	novel transcript, antisense to AGK	ENSG00000244701.1	-0.255544	0.574153	1	-0.459216	0.611675	0.637728	0.0472992	0.585123		0.250972	0.621772		-0.203672	0.621411	0.857899	-0.208245	0.574721		7.40449	6.75221	7.54942	3.24339	4.76853	11.1417	4.99504	0.985006	1.27155	8.0868	6.25276	2.51172	4.99822	6.43137	4.23782	6.10386
AC004918.5	novel transcript	ENSG00000270157.1	0.0528817	0.330636	1	-0.243947	0.359576	0.675944	-0.544994	0.352837	0.386542	-0.248165	0.379967	0.754068	-0.296829	0.356455	0.600594	-0.492113	0.355995	0.395927	10.1812	12.154	17.3637	13.7844	14.3056	15.1932	9.99009	17.7301	11.444	13.8631	9.37915	11.3027	10.9961	6.43137	11.0183	10.1731
AC004921.1	novel transcript	ENSG00000273341.2	0	5.77068	1	1.70931	5.76591		0	5.77068		-1.6969	5.76591		1.75239	5.76591		0	5.77068		0	0	0	0	0	0	0	0	1.27155	0	1.04213	0	0	0	0	0
AC004922.1	novel protein, ARPC1A and ARPC1B readthrough	ENSG00000284292.1	-0.360206	0.717462	1	0.289077	0.701473	0.812987	-0.32757	0.762149		-0.976854	0.746947		0.649283	0.719626	0.565071	-0.687777	0.745076		0.925561	9.45309	3.01977	6.48677	3.81482	9.11592	1.42716	0.985006	6.35776	9.24206	5.21064	1.25586	1.99929	1.83753	2.54269	5.08655
AC004923.1	RNA binding protein, fox-1 homolog (C. elegans) 1 (RBFOX1) pseudogene	ENSG00000254610.3	0.556712	3.28505	1	-1.08952	3.33668		-1.96613	3.28948		0	3.34106		-1.64623	3.28948		-1.40942	3.33668		0	0	0.754942	0.810847	0	1.01288	0.713578	0.985006	0	0	0	0	0	0	0	0
AC004923.4	novel transcript	ENSG00000255306.1	1.2523	0.638044	1	0.967652	0.667128	0.297334	-0.656881	0.594939		-0.372235	0.625849		-0.284646	0.591715	0.783512	0.595417	0.67001		0.925561	1.35044	6.03954	3.24339	5.72224	8.10304	7.13578	7.88005	2.5431	11.5526	6.25276	3.76758	7.99715	2.7563	5.08538	2.03462
AC004925.1	tec	ENSG00000279419.1	-0.346736	0.595441	1	-0.0947759	0.597123	0.932397	0.147415	0.597839	0.927756	-0.104545	0.599501	0.945927	0.25196	0.601438	0.813207	-0.199321	0.593493	0.876664	14.809	18.9062	52.091	15.4061	8.58335	21.2705	32.8246	12.8051	12.7155	17.3289	50.0221	15.0703	10.9961	24.8067	38.1404	10.1731
AC004930.1	novel transcript	ENSG00000241324.1	0.577638	2.03996	1	1.5072	1.99732		-0.704606	2.05161		-1.63417	2.00911		0.929559	1.96299		-0.126968	2.08357		0	0	0	0.810847	0	0	2.14073	0	0	2.31051	0	1.25586	0	0	0.847564	0
AC004938.2	novel transcript	ENSG00000287574.1	-0.290586	0.467385	1	-0.734367	0.511116	0.302797	-0.198932	0.487815		0.244849	0.529753		-0.443781	0.519516	0.589693	-0.489518	0.478833	0.559825	4.6278	9.45309	16.6087	10.541	3.81482	6.07728	12.8444	10.8351	7.62931	8.0868	5.21064	3.76758	2.99893	8.2689	11.0183	7.12117
AC004941.2	karyopherin (importin) beta 1 (KPNB1) pseudogene	ENSG00000231397.1	0	3.80339	1	2.25111	3.76783		1.37729	3.79083		-0.916912	3.75505		2.2942	3.76783		1.3342	3.79083		0	0	0	0	0	0	0	0	0	0	2.08425	1.25586	1.99929	0	0	0
AC004943.1	novel transcript, antisense to ZFHX3	ENSG00000259209.3	-0.354545	0.491631	1	-1.16658	0.591557	0.129739	-0.269432	0.529897		0.542605	0.623681		-0.812037	0.605721	0.351104	-0.623977	0.513665		8.33005	2.70088	6.79448	10.541	4.76853	5.0644	5.70862	6.89504	5.08621	0	4.16851	3.76758	3.99857	2.7563	7.62808	4.06924
AC004943.2	novel transcript, antisense to ZFHX3	ENSG00000259768.6	0.215289	0.151435	1	-0.634564	0.168626	0.00114036	-0.110474	0.150327	0.740813	0.73938	0.167615	0.000456284	-0.849854	0.166144	4.75197e-06	0.104816	0.153071	0.717519	93.4816	89.1291	111.731	99.7342	107.769	106.352	117.74	127.066	43.2328	63.5391	71.9068	75.3516	86.969	98.308	105.098	136.32
AC004943.3	novel transcript	ENSG00000279206.1	-0.99574	1.74833	1	-0.606937	1.75427		-1.3492	1.88166		-1.73801	1.88705		0.388802	1.87078		-2.34494	1.76603		1.85112	0	0.754942	0.810847	0	0	0.713578	0.985006	0	0	1.04213	1.25586	0	0	0	0
AC004947.2	tec	ENSG00000280255.1	1.36171	2.75403	1	-0.389035	2.82391		-1.3493	2.75403		0.401445	2.82391		-1.75075	2.75403		0.0124101	2.82391		0.925561	0	0	0	0	2.02576	0	0.985006	0	0	0	0	0.999644	0	0	0
AC004948.1	novel transcript	ENSG00000272745.1	-0.38241	4.48489	1	-1.32721	4.49709		0.3843	4.48125		1.3291	4.49348		-0.944803	4.50555		0.00188991	4.47272		0	1.35044	0	1.62169	0	1.01288	0	0.985006	0	0	0	0	0	1.83753	0	1.01731
AC004949.1	novel transcript	ENSG00000283117.1	-0.764421	5.77068	1	-0.38903	5.77068		1.39446	5.76128		1.01907	5.76128		0	5.77068		0.630039	5.76128		0	1.35044	0	0	0	0	0	0	0	0	0	0	0.999644	0.918767	0	0
AC004951.1	novel transcript	ENSG00000228434.1	-0.150956	0.332363	1	-0.421044	0.351769	0.409082	-0.420919	0.348248	0.532961	-0.150831	0.366747	0.858219	-0.270088	0.354029	0.637872	-0.571875	0.345949	0.289498	13.8834	27.0088	23.4032	25.9471	12.3982	30.3864	20.6938	17.7301	17.8017	21.9499	20.8425	5.02344	8.99679	15.619	12.7135	23.3981
AC004951.2	uroplakin-like protein (UPLP) pseudogene	ENSG00000239556.4	0.833089	0.455121	1	0.645911	0.478784	0.340354	-0.933106	0.462087		-0.745927	0.485173		-0.187178	0.436129	0.809266	-0.100017	0.502585	0.932046	4.6278	5.40177	9.0593	3.24339	11.4445	11.1417	9.27651	8.86505	5.08621	15.0183	6.25276	10.0469	4.99822	7.35013	5.08538	4.06924
AC004951.3	RAS p21 protein activator 4 (RASA4) pseudogene	ENSG00000241057.2	2.00457	1.52147	1	1.56815	1.62025		0.205913	1.28354		0.642331	1.39893		-0.436418	1.41352		2.21048	1.50794		0	0	0	0.810847	1.90741	0	2.14073	0	0	1.15526	0	2.51172	0	3.67507	0.847564	1.01731
AC004951.4	novel transcript, POLR2J4 pseudogene-RASA4 pseudogene readthrough	ENSG00000273432.1	-1.54521	1.21427	1	-2.36736	1.35134		0.0149954	1.39578		0.837142	1.51701		-0.822147	1.50299		-1.53021	1.23229		2.77668	1.35044	3.01977	0.810847	0.953706	1.01288	0.713578	0	0	0	0	1.25586	1.99929	0	0.847564	0
AC004967.1	CCZ1 homolog, vacuolar protein trafficking and biogenesis associated (CCZ1) pseudogene	ENSG00000243554.1	-0.0652574	0.955512	1	-0.270213	1.01108		0.075996	0.955809		0.280951	1.01122		-0.204955	1.0129		0.0107385	0.953871		1.85112	2.70088	5.28459	0	1.90741	1.01288	6.4222	0	2.5431	1.15526	1.04213	2.51172	1.99929	3.67507	1.69513	1.01731
AC004967.2	novel transcript	ENSG00000285725.1	0.330705	0.310807	1	0.407038	0.319953	0.374137	-0.161817	0.305811	0.82876	-0.23815	0.314999	0.706909	0.0763329	0.308526	0.894927	0.168888	0.317342	0.787854	14.809	14.8549	20.3834	10.541	17.1667	18.2318	19.2666	21.6701	17.8017	20.7946	27.0953	13.8145	16.9939	17.4566	14.4086	19.3289
AC004973.1	novel transcript	ENSG00000226661.1	0	5.77068	1	0	5.77068		1.80195	5.75329		1.42656	5.75329		0	5.77068		1.75886	5.75329		0	0	0	0	0	0	0	0	0	0	0	0	1.99929	0.918767	0	0
AC004974.1	novel transcript, antisense to SIPA1L1	ENSG00000285612.1	-0.975557	1.41106	1	-2.67939	1.53742		-0.577608	1.60948		1.12623	1.72136		-1.70384	1.63737		-1.55317	1.50817		0	2.70088	1.50988	1.62169	0.953706	1.01288	0	0.985006	0	0	0	0	0.999644	0	0.847564	0
AC004980.1	pseudogene similar to part of postmeiotic segregation increased 2-like 3 PMS2L3	ENSG00000205485.13	-0.224614	0.246093	1	0.262736	0.244053	0.469095	0.150671	0.247526	0.795833	-0.336679	0.245454	0.428266	0.48735	0.247228	0.135767	-0.0739427	0.244357	0.891757	39.7991	40.5132	37.7471	43.7857	31.4723	41.5281	30.6838	36.4452	33.0603	78.5575	43.7694	41.4434	34.9875	42.2633	43.2258	33.5712
AC004980.3	postmeiotic segregation increased 2-like 5 (PMS2L5) pseudogene	ENSG00000230305.2	2.26636	1.68414	1	1.74627	1.7697		-0.673214	1.56974		-0.153117	1.66046		-0.520097	1.5915		1.59315	1.75003		0	0	0.754942	0	0.953706	1.01288	2.85431	0.985006	0	0	1.04213	2.51172	2.99893	0	0.847564	0
AC004982.1	novel transcript	ENSG00000272732.1	0.0148981	0.481213	1	-2.20346	0.762676	0.0165758	-1.25844	0.57687		0.959921	0.826314		-2.21836	0.761086	0.0166742	-1.24354	0.578983		7.40449	9.45309	5.28459	5.67593	9.53706	2.02576	7.84935	7.88005	2.5431	1.15526	2.08425	0	2.99893	3.67507	2.54269	2.03462
AC004982.2	novel transcript	ENSG00000272894.5	-0.202308	0.29637	1	-0.589278	0.325236	0.171873	-0.137025	0.306865	0.858537	0.249945	0.334725	0.711315	-0.38697	0.329186	0.42608	-0.339333	0.302603	0.514007	18.5112	20.2566	28.6878	16.2169	18.1204	16.2061	26.4024	11.8201	16.5302	16.1736	14.5898	8.79102	14.9947	18.3753	17.7988	15.2596
AC004988.1	novel transcript	ENSG00000203446.2	0.626642	1.93303	1	-1.94537	2.09847		-0.641925	1.93734		1.93009	2.10277		-2.57201	2.04696		-0.0152829	1.99195		2.77668	0	0	0.810847	3.81482	0	0.713578	0.985006	0	0	0	0	0	2.7563	0.847564	0
AC005000.1	small ubiquitin-like modifier 2 (SUMO2) pseudogene	ENSG00000228532.4	-0.71891	1.92074	1	-0.25935	1.92338		-1.24835	2.0041		-1.70791	2.00639		0.45956	1.94987		-1.96727	1.97911		0	1.35044	0.754942	0.810847	0.953706	0	0.713578	0	0	0	3.12638	0	0	0	0	0
AC005000.2	PHD finger protein 5A (PHF5A) pseudogene	ENSG00000270431.1	1.89318	4.79675	1	1.05365	4.82634		-1.15943	4.79675		-0.319897	4.82634		-0.83953	4.79675		0.733749	4.82634		0	0	0	0	0	1.01288	0.713578	0.985006	0	1.15526	0	0	0	0	0.847564	0
AC005005.2	ribosomal protein S15a (RPS15A) pseudogene	ENSG00000235573.2	1.87207	1.6299	1	1.51623	1.69744		-1.85966	1.6299		-1.50382	1.69744		-0.355838	1.51503		0.0124101	1.79794		0	0	0.754942	0	0.953706	0	2.14073	0.985006	1.27155	1.15526	1.04213	0	0	0.918767	0	0
AC005005.3	novel transcript, antisense to SMTN	ENSG00000273387.1	0.168207	0.279642	1	-0.0983584	0.29667	0.849895	0.0791692	0.274132	0.91246	0.345735	0.291404	0.507934	-0.266566	0.291914	0.560152	0.247377	0.279185	0.624681	24.9901	28.3593	20.3834	23.5146	23.8426	30.3864	29.9703	22.6551	25.431	16.1736	17.7162	31.3965	21.9922	32.1568	28.8172	30.5193
AC005005.4	novel transcript, sense overlapping SMTN	ENSG00000278920.1	-2.11398	3.0394	1	-2.78362	3.06067		-0.172982	3.13623		0.496658	3.15677		-0.66964	3.14844		-2.28697	3.04819		0	4.05132	0.754942	0.810847	0	0	1.42716	0	0	0	0	0	0.999644	0	0	0
AC005009.1	novel transcript	ENSG00000231255.1	0.191054	0.976057	1	1.14811	0.930777		-0.71612	1.04231		-1.67317	0.999845		0.957053	0.905596		-0.525067	1.06435		2.77668	2.70088	0.754942	0.810847	1.90741	2.02576	0	3.94002	3.81466	3.46577	1.04213	6.2793	3.99857	0	0.847564	0
AC005013.1	novel transcript	ENSG00000228421.2	-2.82538	2.70399	1	-2.44999	2.70399		1.52532	2.79178		1.14993	2.79178		0	2.81431		-1.30006	2.68038		0.925561	1.35044	1.50988	0.810847	0	0	0	0	0	0	0	0	0	0.918767	0.847564	0
AC005014.1	ataxin 2-like (ATXN2L) pseudogene	ENSG00000224280.1	-0.00794266	0.916436	1	1.55305	0.82077	0.149784	1.07093	0.826423		-0.490066	0.718307		1.56099	0.816354	0.15099	1.06298	0.830814		0.925561	1.35044	2.26483	1.62169	1.90741	2.02576	1.42716	0.985006	2.5431	4.62103	6.25276	5.02344	4.99822	2.7563	3.39026	2.03462
AC005014.2	novel transcript	ENSG00000272361.2	-0.339221	0.604068	1	0.264492	0.589805	0.795356	0.643727	0.589537		0.0400144	0.574664		0.603713	0.608424	0.519647	0.304506	0.570297		6.47892	5.40177	6.79448	1.62169	2.86112	3.03864	5.70862	3.94002	7.62931	6.93154	4.16851	5.02344	8.99679	6.43137	5.93295	3.05193
AC005034.3	novel transcript, antisense to C2orf3	ENSG00000270462.1	0.639975	1.63447	1	2.28439	1.49161		1.36992	1.45173		-0.274495	1.28692		1.64442	1.4562		2.0099	1.48722		0.925561	0	0	0	0	2.02576	0	0	1.27155	1.15526	1.04213	2.51172	0.999644	2.7563	0.847564	0
AC005034.4	novel transcript, antisense to C2orf3	ENSG00000270696.1	-1.03298	2.70416	1	-1.28538	2.72616		-1.28166	2.78787		-1.02925	2.80862		-0.252409	2.78567		-2.31464	2.7284		0	1.35044	1.50988	0.810847	0	0	0.713578	0.985006	0	0	1.04213	0	0	0	0	0
AC005034.5	novel transcript	ENSG00000270996.1	0.238975	0.614441	1	-0.0561597	0.665355	0.965216	-0.208123	0.614252		0.087012	0.664963		-0.295135	0.648114	0.796642	0.0308523	0.632442		3.70224	4.05132	3.77471	3.24339	5.72224	4.05152	3.56789	3.94002	1.27155	4.62103	1.04213	7.53516	2.99893	0.918767	5.08538	6.10386
AC005034.6	novel transcript, sense intronic to MRPL19	ENSG00000271452.1	0.115619	0.26527	1	-0.129531	0.278835	0.787156	-0.061019	0.264308	0.932385	0.18413	0.277869	0.74922	-0.245149	0.275813	0.572157	0.0545997	0.267464	0.93037	40.7247	33.761	21.8933	33.2447	30.5186	44.5667	26.4024	37.4302	33.0603	32.3472	16.674	36.4199	35.9872	35.8319	27.9696	32.5539
AC005034.7	novel transcript, antisense to GCFC2	ENSG00000286045.1	-0.500924	0.665547	1	0.0132058	0.655975	0.991285	0.70317	0.655879		0.189041	0.645941		0.514129	0.684186	0.644184	0.202247	0.626399		2.77668	2.70088	3.01977	11.3519	2.86112	3.03864	2.14073	5.91004	6.35776	4.62103	2.08425	6.2793	2.99893	5.5126	9.32321	3.05193
AC005037.1	novel transcript	ENSG00000183308.6	-0.307528	0.639499	1	-0.947398	0.726537	0.360381	-0.504522	0.695304		0.135348	0.775831		-0.63987	0.739639	0.584132	-0.81205	0.681358		8.33005	4.05132	3.77471	4.05423	4.76853	5.0644	0.713578	6.89504	3.81466	2.31051	0	5.02344	2.99893	1.83753	3.39026	3.05193
AC005037.2		ENSG00000252759.1	0.3268	0.575848	1	0.228766	0.604022	0.827337	-0.506586	0.588899		-0.408552	0.616219		-0.0980341	0.582467	0.92901	-0.179786	0.610249		1.85112	6.75221	4.52965	4.86508	2.86112	8.10304	2.85431	8.86505	5.08621	5.77629	8.33702	1.25586	1.99929	6.43137	4.23782	3.05193
AC005041.3	novel transcript, antisense to LBX2	ENSG00000272183.1	0.61838	2.39336	1	-0.362984	2.4519		-0.634352	2.38135		0.347013	2.44045		-0.981364	2.4141		-0.0159715	2.42007		0.925561	1.35044	0	0	0	0	1.42716	1.97001	0	0	2.08425	0	0	1.83753	0.847564	0
AC005041.5	novel transcript, antisense to CCDC142and MRPL53and MOGS	ENSG00000286883.1	-0.751442	0.471263	1	-0.291204	0.466106	0.703308	0.380212	0.488983		-0.0800251	0.483816		0.460237	0.502216	0.55845	-0.37123	0.451812		10.1812	9.45309	9.0593	6.48677	4.76853	5.0644	4.99504	5.91004	7.62931	4.62103	5.21064	11.3027	7.99715	8.2689	7.62808	3.05193
AC005046.1		ENSG00000238297.2	0.612997	0.716469	1	-0.568598	0.841927	0.67796	-0.594185	0.716099		0.58741	0.841476		-1.18159	0.806739	0.3006	0.0188122	0.755597		2.77668	1.35044	3.01977	4.86508	4.76853	7.09016	4.28147	1.97001	2.5431	2.31051	1.04213	2.51172	2.99893	5.5126	1.69513	2.03462
AC005046.2	novel transcript, antisense to LAMB1	ENSG00000273055.1	0.609699	0.736671	1	1.11533	0.730338	0.267781	-0.455127	0.725732		-0.960758	0.719113		0.505631	0.685916	0.651401	0.154572	0.767854		0.925561	2.70088	1.50988	6.48677	5.72224	3.03864	2.14073	6.89504	3.81466	11.5526	4.16851	5.02344	5.99786	1.83753	2.54269	2.03462
AC005050.1	novel transcript	ENSG00000267052.3	0.699911	0.766893	1	1.08538	0.766728	0.311277	0.0948978	0.705377		-0.290573	0.704832		0.385471	0.707298	0.751635	0.794809	0.764976		1.85112	1.35044	0.754942	4.86508	1.90741	4.05152	2.14073	5.91004	3.81466	3.46577	6.25276	3.76758	6.99751	1.83753	2.54269	4.06924
AC005052.1	TEC	ENSG00000279601.1	-0.491473	0.780806	1	0.367293	0.737277	0.768876	-0.0696427	0.830746		-0.928409	0.789711		0.858767	0.776905	0.461224	-0.561116	0.793967		3.70224	2.70088	2.26483	2.43254	0.953706	4.05152	2.14073	0.985006	7.62931	4.62103	2.08425	1.25586	1.99929	0.918767	2.54269	2.03462
AC005052.2	novel transcript, antisense to UPF3B	ENSG00000286366.1	0.254165	0.387128	1	-0.431343	0.437842	0.513381	-0.355184	0.392092	0.6644	0.330324	0.442072		-0.685508	0.427522	0.247833	-0.101019	0.403308	0.911941	7.40449	9.45309	9.81424	13.7844	11.4445	12.1546	11.4172	13.7901	7.62931	11.5526	6.25276	5.02344	6.99751	12.8627	9.32321	9.15579
AC005064.1	novel transcript, antisense to RELN and SLC26A5	ENSG00000234715.2	1.92242	1.79432	1	-1.28512	2.00211		-1.71454	1.76366		1.493	1.97481		-3.20754	1.84863		0.207878	1.92283		0.925561	1.35044	0	0	2.86112	3.03864	2.14073	0	0	0	0	0	0	0	1.69513	1.01731
AC005070.3	novel transcript, antisense to MLL5	ENSG00000272918.1	0.493677	0.401361	1	0.0343813	0.438114	0.967075	-0.884247	0.423538	0.189883	-0.424951	0.458299		-0.459296	0.417248	0.46331	-0.39057	0.444118	0.627661	7.40449	12.154	4.52965	11.3519	6.67594	16.2061	9.27651	16.7451	7.62931	11.5526	5.21064	11.3027	5.99786	10.1064	3.39026	7.12117
AC005071.2	novel transcript, antisense to PILRA	ENSG00000287631.1	-0.669137	3.80812	1	-1.01509	3.80812		0.0554956	3.82124		0.401444	3.82124		-0.345948	3.82124		-0.613642	3.80812		0	1.35044	0	0.810847	0	1.01288	0	0	0	0	0	0	0	0	0	1.01731
AC005072.1	novel transcript, sense intronic to CUX1	ENSG00000272219.1	0.160076	0.456304	1	-0.17247	0.494477	0.841646	0.00873533	0.449782		0.341281	0.488376		-0.332546	0.486282	0.680096	0.168811	0.45867	0.862286	5.55336	8.10265	8.30436	8.10847	7.62965	4.05152	10.7037	10.8351	5.08621	9.24206	5.21064	6.2793	6.99751	5.5126	13.561	7.12117
AC005076.2	novel transcript, antisense to DMTF1	ENSG00000224046.2	-0.365109	0.359401	1	-0.701516	0.385362	0.169576	0.0818488	0.366799	0.934563	0.418256	0.392202	0.563962	-0.336407	0.39294	0.588573	-0.28326	0.358671	0.667934	19.4368	22.9575	21.1384	17.0278	20.0278	8.10304	17.8394	15.7601	10.1724	9.24206	7.29489	23.8613	14.9947	11.944	13.561	26.4501
AC005076.3		ENSG00000278236.1	0.471455	0.897987	1	0.512838	0.928677	0.741809	0.236473	0.829938		0.19509	0.862666		0.0413836	0.877242	0.980429	0.707928	0.884116		0	2.70088	1.50988	2.43254	1.90741	2.02576	3.56789	0.985006	0	2.31051	3.12638	3.76758	1.99929	3.67507	2.54269	2.03462
AC005077.2	pseudogene similar to part of RAB guanine nucleotide exchange factor (GEF) 1 RABGEF1	ENSG00000224273.2	-0.0507824	3.7992	1	0.9479	3.78419		-0.65815	3.7992		-1.65683	3.78419		0.998683	3.78331		-0.708932	3.80007		0.925561	0	0	0	0	1.01288	0	0	0	1.15526	0	1.25586	0	0	0	0
AC005077.4	hypothetical protein LOC285908 (LOC285908) pseudogene	ENSG00000230882.1	0.290052	0.982865	1	0.99688	0.961224		-0.538051	1.00849		-1.24488	0.987104		0.706828	0.932448		-0.247999	1.03512		1.85112	1.35044	2.26483	1.62169	2.86112	2.02576	2.14073	1.97001	7.62931	5.77629	2.08425	0	2.99893	1.83753	0	2.03462
AC005082.1	novel transcript	ENSG00000226816.3	-0.79424	1.75754	1	0.785435	1.66102		0.726416	1.77465		-0.853259	1.67977		1.57967	1.72541		-0.067824	1.71303		0	0	0.754942	0.810847	0.953706	0	0	0	1.27155	1.15526	1.04213	0	0.999644	0.918767	0	0
AC005083.1	novel transcript	ENSG00000233834.6	0.252675	1.8935	1	-1.02102	2.01851		-1.59359	1.98857		-0.3199	2.10786		-1.27369	1.98857		-1.34092	2.01851		0	0	1.50988	0.810847	1.90741	1.01288	0.713578	0	0	0	0	1.25586	0	0.918767	0	0
AC005089.1	novel transcript	ENSG00000274080.1	-1.39583	2.41284	1	2.09618	2.26172		1.63842	2.40086		-1.85358	2.24884		3.492	2.28459		0.242595	2.37908		0	0	0.754942	0.810847	0	0	0	0	1.27155	3.46577	3.12638	0	0.999644	0	0	1.01731
AC005091.1	novel transcript, antisense to TAX1BP1	ENSG00000229893.2	-0.270428	0.887536	1	-1.10422	1.0304		0.128887	0.89855		0.962681	1.03964		-0.833793	1.04472		-0.141541	0.881691		0.925561	1.35044	5.28459	3.24339	2.86112	2.02576	2.85431	0.985006	2.5431	0	0	2.51172	3.99857	1.83753	2.54269	1.01731
AC005100.2	novel transcript	ENSG00000285960.1	0.556862	3.00309	1	-0.491327	3.04751		0.129707	2.9693		1.1779	3.01432		-1.04819	3.02003		0.686569	2.99742		0	0	3.01977	0	0	2.02576	1.42716	0	0	0	1.04213	0	0	0.918767	1.69513	1.01731
AC005104.1	novel transcript	ENSG00000223374.1	-0.764421	5.77068	1	0.974051	5.76441		0	5.77068		-1.68298	5.76441		1.73847	5.76441		-0.708926	5.77068		0	0	0.754942	0	0	0	0	0	0	1.15526	1.04213	0	0	0	0	0
AC005104.2	potassium channel tetramerisation domain containing 5 (KCTD5) pseudogene	ENSG00000224232.1	1.46912	1.75035	1	1.05275	1.82219		0.192888	1.62001		0.609264	1.6977		-0.416376	1.71254		1.66201	1.73605		0.925561	0	0	0	0	3.03864	0	0.985006	0	1.15526	1.04213	0	0	1.83753	0	3.05193
AC005153.1	novel transcript, antisense to GRB10	ENSG00000286658.1	0.270199	1.21563	1	-2.05877	1.4001	0.28911	-1.03794	1.25932		1.29104	1.43841		-2.32897	1.38726	0.221516	-0.767738	1.273		9.25561	2.70088	0	5.67593	7.62965	1.01288	1.42716	6.89504	0	0	0	3.76758	0	0.918767	0	10.1731
AC005154.2	pseudogene similar golgi autoantigen, golgin subfamily a, 8A GOLGA8A	ENSG00000244480.1	-0.431751	0.509989	1	0.30528	0.489047	0.703625	-0.211847	0.550168		-0.948878	0.530628		0.737031	0.511733	0.311002	-0.643598	0.529146	0.466964	7.40449	6.75221	5.28459	7.29762	5.72224	4.05152	5.70862	3.94002	11.444	8.0868	10.4213	2.51172	6.99751	3.67507	3.39026	3.05193
AC005154.3	novel transcript	ENSG00000263683.1	0	5.77068	1	0	5.77068		1.46697	5.76634		1.09158	5.76634		0	5.77068		1.42389	5.76634		0	0	0	0	0	0	0	0	0	0	0	0	0.999644	0	0	1.01731
AC005156.1	EF-hand calcium binding domain 1 (EFCAB1) pseudogene	ENSG00000278819.1	0.371993	1.81341	1	-0.674322	1.92008		-0.340151	1.80089		0.706165	1.90823		-1.04632	1.87354		0.0318424	1.84931		0	1.35044	0	1.62169	1.90741	1.01288	0	0	0	0	0	1.25586	0	0.918767	0	2.03462
AC005160.1	novel transcript	ENSG00000227658.1	-0.522932	1.14699	1	-1.1324	1.2884		-0.49213	1.25547		0.117338	1.38558		-0.609468	1.32582		-1.01506	1.21586		0.925561	2.70088	1.50988	2.43254	2.86112	1.01288	0.713578	0.985006	1.27155	0	1.04213	1.25586	1.99929	0.918767	0	1.01731
AC005162.2	novel transcript, antisense to CPVL	ENSG00000272568.6	-0.843548	1.22567	1	-2.60292	1.46693		-0.409087	1.34528		1.35029	1.5685		-1.75938	1.52171		-1.25263	1.28359		0.925561	4.05132	1.50988	2.43254	3.81482	0	0.713578	0	0	1.15526	0	0	0	0.918767	0.847564	2.03462
AC005165.1	novel transcript	ENSG00000223561.7	0.0445546	1.85297	1	0.866498	1.7881		1.31024	1.7042		0.488298	1.63322		0.821944	1.79534		1.3548	1.69664		0	0	0.754942	0.810847	1.90741	0	0	0	0	2.31051	0	1.25586	0	0.918767	1.69513	2.03462
AC005180.1	novel transcript	ENSG00000267405.1	0.514467	0.630216	1	0.11996	0.660769	0.922073	-0.100566	0.613608		0.29394	0.644882		-0.394506	0.640081	0.713991	0.4139	0.63517	0.73155	5.55336	8.10265	3.01977	7.29762	2.86112	12.1546	9.99009	8.86505	7.62931	11.5526	0	6.2793	4.99822	6.43137	11.0183	9.15579
AC005180.2	novel transcript	ENSG00000267505.1	-0.507998	1.54315	1	-1.65919	1.68341		-1.47109	1.72955		-0.3199	1.85396		-1.15119	1.72955		-1.97909	1.68341		0.925561	1.35044	1.50988	0.810847	0.953706	1.01288	1.42716	0	0	1.15526	0	0	0	0.918767	0	0
AC005189.1	novel pseudogene similar to LOC203547	ENSG00000229497.1	0.55636	1.96227	1	0.888524	1.96835		0.146363	1.86723		-0.185801	1.87334		0.332164	1.88382		0.702723	1.95244		0	1.35044	0.754942	0	0.953706	1.01288	0	0.985006	0	1.15526	0	2.51172	0	0	1.69513	1.01731
AC005197.1	novel transcript, antisense to CERS1	ENSG00000269694.1	-1.50815	1.82876	1	0.770859	1.66324		1.1828	1.87029		-1.09621	1.70816		2.27901	1.78402		-0.325355	1.75533		1.85112	1.35044	0	0	0	0	0.713578	0	1.27155	3.46577	0	1.25586	0	0.918767	0	2.03462
AC005220.1	novel transcript	ENSG00000236352.1	0.447569	0.76682	1	-1.17773	0.995514	0.415867	-0.757924	0.797714		0.867378	1.01932		-1.6253	0.968233	0.221532	-0.310356	0.830667		5.55336	0	2.26483	2.43254	1.90741	5.0644	2.14073	4.92503	3.81466	0	0	1.25586	3.99857	0	1.69513	3.05193
AC005224.2	novel transcript	ENSG00000266378.1	-0.780231	1.00517	1	1.154	0.868702	0.349517	0.309605	1.05396		-1.62462	0.924169		1.93423	0.955407	0.123545	-0.470626	0.976103		0	1.35044	3.77471	3.24339	0.953706	0	2.85431	0.985006	3.81466	3.46577	4.16851	6.2793	3.99857	0.918767	0.847564	0
AC005224.3	novel transcript	ENSG00000266709.1	-0.0805997	0.454771	1	0.666589	0.446061	0.280447	0.161019	0.452816	0.890451	-0.586169	0.44402	0.448391	0.747188	0.446987	0.224102	0.0804193	0.451913	0.939573	11.1067	16.2053	30.1977	6.48677	15.2593	21.2705	17.8394	3.94002	20.3448	26.5709	37.5166	13.8145	12.9954	23.8879	17.7988	9.15579
AC005225.2	novel transcript, antisense to ACOT6	ENSG00000258603.4	2.36315	1.58801	1	2.82815	1.58215		-0.468259	1.39548		-0.933267	1.38853		0.465008	1.33685		1.89489	1.6322		0	0	0	0.810847	3.81482	1.01288	0.713578	0.985006	0	4.62103	0	3.76758	2.99893	0	0	2.03462
AC005225.3	novel transcript, antisense to HEATR4	ENSG00000258695.2	-0.272976	1.07861	1	0.41093	1.04077		0.0375105	1.10892		-0.646396	1.07167		0.683906	1.07007		-0.235466	1.08069		0.925561	1.35044	1.50988	1.62169	0.953706	2.02576	0.713578	0.985006	3.81466	2.31051	1.04213	0	0.999644	1.83753	0.847564	1.01731
AC005225.4	TEC	ENSG00000279026.1	1.00968	0.598625	1	0.162198	0.659434	0.89264	-0.821273	0.587598		0.0262071	0.649434		-0.84748	0.611394	0.332804	0.188405	0.637559		5.55336	4.05132	1.50988	6.48677	13.3519	7.09016	4.99504	7.88005	2.5431	1.15526	3.12638	12.5586	3.99857	3.67507	2.54269	9.15579
AC005229.4	novel transcript, antisense to CUL1	ENSG00000273314.1	-0.367235	0.226266	1	-0.796328	0.242358	0.00537467	-0.118244	0.233378	0.836891	0.310849	0.24898	0.479876	-0.429093	0.24643	0.200771	-0.485479	0.229067	0.145798	57.3848	54.0177	67.1898	60.8135	40.0556	40.5152	54.2319	51.2203	43.2328	31.1919	35.4323	28.8848	43.9843	31.2381	45.7685	50.8655
AC005230.1	tetratricopeptide repeat domain 7B (TTC7B) pseudogene	ENSG00000258930.1	1.35435	5.76744	1	0	5.77068		-0.620607	5.76744		0.40144	5.77068		-1.02205	5.76744		0.733745	5.77068		0	0	0	0	0.953706	0	0	0.985006	0	0	0	0	0	0	0	1.01731
AC005237.1	novel transcript	ENSG00000225521.1	0	5.77068	1	1.76169	5.76223		0.776831	5.77068		-1.02795	5.76223		1.80478	5.76223		0.733745	5.77068		0	0	0	0	0	0	0	0	0	1.15526	0	1.25586	0.999644	0	0	0
AC005244.1	dynein, light chain, Tctex-type 1 (DYNLT1) pseudogene	ENSG00000263648.1	1.07221	0.840331	1	0.921113	0.872758	0.478831	-0.882774	0.820543		-0.731674	0.853361		-0.1511	0.783656	0.91854	0.189439	0.906012		3.70224	4.05132	0.754942	0	3.81482	2.02576	4.99504	2.95502	3.81466	6.93154	1.04213	2.51172	3.99857	1.83753	1.69513	1.01731
AC005244.2	novel transcript	ENSG00000265400.1	-1.79139	5.75236	1	-1.416	5.75236		0	5.77068		0	5.77068		0	5.77068		-1.73589	5.75236		0	0	1.50988	0.810847	0	0	0	0	0	0	0	0	0	0	0	0
AC005253.1	novel transcript, antisense to KXD1	ENSG00000268030.1	-0.0172507	1.54011	1	-1.3896	1.70259		-1.69225	1.70095		-0.3199	1.84904		-1.37235	1.70095		-1.7095	1.70259		0.925561	1.35044	0.754942	0.810847	1.90741	0	1.42716	0	0	0	0	1.25586	0.999644	0	0	0
AC005253.2	novel transcript, antisense to KXD1	ENSG00000268983.1	-1.91146	3.30537	1	-1.53606	3.30537		0	3.35316		0	3.35316		0	3.35316		-1.85596	3.30537		0.925561	0	0.754942	0.810847	0	0	0	0	0	0	0	0	0	0	0	0
AC005255.1	transmembrane protein 167A (TMEM167A) pseudogene	ENSG00000256210.3	0.731394	1.94966	1	2.05549	1.8329		-0.718984	1.94966		-2.04308	1.8329		1.3241	1.81101		0.0124101	1.96965		0.925561	0	0	0	0.953706	0	0	0.985006	1.27155	1.15526	1.04213	1.25586	0	0	0.847564	0
AC005261.1	novel transcript	ENSG00000268205.1	0.0875843	0.136741	1	0.470677	0.136721	0.00330423	0.105072	0.136372	0.723963	-0.27802	0.136351	0.182499	0.383093	0.136442	0.0220276	0.192657	0.136652	0.383688	673.808	765.7	595.649	694.896	657.103	801.188	717.145	716.099	891.358	1100.96	822.239	965.757	709.747	889.366	691.612	831.142
AC005261.2	novel transcript, antisense to ZNF304	ENSG00000268678.1	-0.65086	1.74853	1	0.412749	1.70816		1.26578	1.7118		0.20217	1.67003		1.06361	1.76031		0.614919	1.6573		0	0	0.754942	0.810847	0	0	0.713578	0	0	0	0	2.51172	0	0.918767	1.69513	0
AC005261.3	novel transcript	ENSG00000268713.1	1.43488	5.76167	1	0	5.77068		-1.42247	5.76167		0	5.77068		-1.10258	5.76167		0	5.77068		0	0	0	0	0	1.01288	0.713578	0	0	0	0	0	0	0	0	0
AC005261.4	PPPDE peptidase domain containing 1 pseudogene	ENSG00000268723.1	1.326	5.76549	1	0	5.77068		-1.31359	5.76549		0	5.77068		-0.99369	5.76549		0	5.77068		0	0	0	0	0	0	0.713578	0.985006	0	0	0	0	0	0	0	0
AC005261.5	TEC	ENSG00000279541.1	0.465834	2.81426	1	1.3771	2.78953		-0.426973	2.8098		-1.33824	2.78497		0.911267	2.77665		0.0388611	2.82227		0	0	0.754942	0	0	2.02576	0	0	0	2.31051	0	1.25586	0.999644	0	0	0
AC005262.2	novel transcript, antisense to GNA11	ENSG00000267139.1	2.35365	5.72764	1	0	5.77068		-2.34124	5.72764		0	5.77068		-2.02135	5.72764		0	5.77068		0	0	0	0	1.90741	1.01288	0	0.985006	0	0	0	0	0	0	0	0
AC005277.1	novel transcript, antisense to ARHGAP44	ENSG00000263707.1	0.0179554	0.637987	1	-0.335265	0.680048	0.772229	-0.113496	0.642978		0.239725	0.684593		-0.353221	0.676957	0.762893	-0.0955405	0.646242		4.6278	9.45309	1.50988	8.10847	3.81482	7.09016	2.14073	10.8351	1.27155	2.31051	9.37915	3.76758	4.99822	5.5126	4.23782	6.10386
AC005277.2	novel transcript, antisense to ARHGAP44	ENSG00000277621.1	1.6546	3.25353	1	0.841663	3.31727		-2.35713	3.25443		-1.54419	3.31814		-0.812935	3.24409		-0.702529	3.32723		0	0	0.754942	0	0.953706	2.02576	0	0	0	0	2.08425	0	0	0	0	0
AC005280.1	novel transcript, antisense to NUMB and HEATR4	ENSG00000251393.4	-2.33184	1.58428	1	0.741147	1.37921		3.69938	1.47191		0.626402	1.24965		3.07298	1.54132		1.36755	1.30169		0.925561	0	0.754942	1.62169	0	0	0	0	2.5431	0	2.08425	1.25586	4.99822	0	1.69513	3.05193
AC005288.1	novel transcript, antisense to MED1 & FBXL20	ENSG00000266469.2	-0.463213	0.347959	1	-1.35175	0.401885	0.0042506	0.0180352	0.359116	0.986653	0.906576	0.411538	0.140416	-0.88854	0.410651	0.095037	-0.445178	0.349066	0.440446	30.5435	12.154	28.6878	17.8386	18.1204	11.1417	20.6938	14.7751	7.62931	6.93154	6.25276	15.0703	15.9943	16.5378	11.8659	22.3808
AC005304.3	novel transcript	ENSG00000266744.1	-0.0430858	2.3015	1	1.05221	2.28676		0.727792	2.28884		-0.367506	2.27392		1.0953	2.28676		0.684706	2.28884		0	0	0	0.810847	0.953706	0	0	0	0	1.15526	0	1.25586	0.999644	0.918767	0	0
AC005306.1	novel transcript, antisense to BTBD2	ENSG00000267283.1	-0.322734	0.309143	1	0.301494	0.301574	0.50556	-0.0907128	0.322222	0.914531	-0.714941	0.314877	0.125566	0.624228	0.309912	0.125779	-0.413447	0.314232	0.423724	18.5112	27.0088	20.3834	15.4061	20.9815	21.2705	13.558	8.86505	21.6164	31.1919	25.0111	21.3496	12.9954	22.9692	12.7135	12.2077
AC005329.1	novel transcript, antisense to NDUFS7	ENSG00000248015.7	-0.402378	0.229756	1	-0.623997	0.23751	0.0321432	0.116936	0.232403	0.838361	0.338555	0.240054	0.409327	-0.221619	0.240693	0.556373	-0.285442	0.2291	0.453248	89.7794	102.634	77.759	84.3281	50.5464	87.1077	56.3726	76.8305	47.0474	70.4707	69.8225	41.4434	60.9783	84.5265	79.671	65.1078
AC005329.3	novel transcript, antisense to NDUFS7	ENSG00000280486.2	0.323116	0.975153	1	-0.408572	1.08868		-1.76476	1.17763		-1.03308	1.27253		-0.731688	1.06079		-1.44165	1.2029		0.925561	4.05132	0.754942	2.43254	2.86112	3.03864	2.14073	0.985006	1.27155	2.31051	0	2.51172	0.999644	0.918767	0	1.01731
AC005332.1	novel transcript, antisense to AMZ2	ENSG00000265100.1	0.986623	0.511219	1	1.02266	0.524968	0.135515	-0.38518	0.475747		-0.421216	0.490315		0.0360359	0.470565	0.967989	0.601443	0.529627		1.85112	4.05132	7.54942	4.05423	12.3982	9.11592	5.70862	8.86505	8.90086	6.93154	8.33702	12.5586	3.99857	4.59383	8.47564	10.1731
AC005332.2	novel transcript	ENSG00000267731.1	-0.772724	0.720902	1	0.519706	0.646909	0.609363	0.605863	0.73381		-0.686568	0.660923		1.29243	0.710591	0.176887	-0.166861	0.672347		3.70224	4.05132	2.26483	4.86508	1.90741	2.02576	4.28147	0	2.5431	6.93154	7.29489	3.76758	2.99893	3.67507	4.23782	2.03462
AC005332.3	novel transcript	ENSG00000274561.1	-0.140026	0.227997	1	-0.3584	0.239006	0.278313	-0.00374534	0.230141	0.995193	0.214629	0.241021	0.647102	-0.218374	0.240174	0.56213	-0.143772	0.228929	0.743542	42.5758	54.0177	43.7866	68.922	55.3149	32.4122	39.9603	62.0554	43.2328	38.1235	30.2217	51.4903	52.9811	45.9383	33.055	56.9693
AC005332.4	novel transcript	ENSG00000274712.1	-0.286866	0.17913	1	0.0855516	0.179251	0.780336	0.256504	0.179826	0.435731	-0.115913	0.179891	0.757681	0.372418	0.183244	0.121722	-0.0303617	0.175756	0.941477	49.9803	58.069	77.0041	58.381	57.2224	43.5538	49.2369	51.2203	75.0216	60.0734	70.8647	54.002	61.9779	56.0448	64.4149	56.9693
AC005332.5	novel transcript	ENSG00000277476.1	0.0645052	0.209231	1	-0.174848	0.216512	0.606714	0.0994	0.207635	0.847931	0.338753	0.21495	0.339046	-0.239353	0.215378	0.458025	0.163905	0.208807	0.670421	62.9381	102.634	71.7195	77.0304	68.6668	99.2622	72.0713	86.6805	39.4181	95.8863	66.6962	75.3516	60.9783	104.739	85.604	98.679
AC005332.6	novel transcript	ENSG00000278730.1	0.115351	0.0681165	1	0.0751961	0.0691167	0.463635	-0.0388812	0.0679145	0.808581	0.00127378	0.0689147	0.993839	-0.0401549	0.0687238	0.730552	0.0764699	0.068312	0.515118	1106.97	1015.53	995.768	1085.72	1210.25	1040.23	1072.51	1235.2	1186.36	979.658	1040.04	1230.74	1210.57	1085.06	1039.96	1099.71
AC005332.7	novel transcript	ENSG00000278740.1	0.359595	1.11201	1	1.58339	1.02632		0.617023	1.00241		-0.606773	0.905891		1.2238	0.975925		0.976618	1.05156		0.925561	0	1.50988	0.810847	1.90741	0	0.713578	1.97001	5.08621	1.15526	3.12638	1.25586	1.99929	0.918767	0.847564	3.05193
AC005339.1	novel transcript, antisense to TNFAIP8L1	ENSG00000268565.1	0.19765	0.677987	1	-0.877066	0.806399	0.46376	-0.578152	0.707248		0.496564	0.83079		-1.07472	0.793568	0.345247	-0.380502	0.721593		5.55336	2.70088	2.26483	4.05423	2.86112	6.07728	3.56789	4.92503	2.5431	4.62103	1.04213	0	1.99929	2.7563	5.08538	1.01731
AC005342.1	novel transcript	ENSG00000203593.3	-0.404289	0.328491	1	-0.839285	0.354716	0.0588089	-0.293546	0.345704	0.689682	0.141451	0.370676	0.867858	-0.434996	0.36184	0.413545	-0.697835	0.338242	0.160151	28.6924	21.6071	28.6878	25.1362	22.8889	26.3349	14.2716	14.7751	7.62931	10.3973	14.5898	27.6289	11.9957	16.5378	16.9513	19.3289
AC005343.4	novel transcript, antisense to CACNA2D4	ENSG00000287698.1	1.41894	5.76531	1	1.05364	5.77068		-0.685191	5.76531		-0.319895	5.77068		-0.365296	5.76531		0.733745	5.77068		0	0	0	0	0	0	0.713578	0.985006	0	1.15526	0	0	0.999644	0	0	0
AC005351.1	apolipoprotein O-like (APOOL) pseudogene	ENSG00000248493.1	-0.567881	1.22981	1	-0.483959	1.26187		-1.41038	1.47092		-1.49431	1.49763		0.0839214	1.30343		-1.97827	1.43437		1.85112	1.35044	3.01977	1.62169	1.90741	0	0.713578	2.95502	0	1.15526	2.08425	2.51172	0.999644	0.918767	0	0
AC005355.1	novel transcript	ENSG00000250994.1	0.0877324	0.575622	1	-0.306142	0.62713	0.774721	-0.497703	0.603706		-0.103828	0.652868		-0.393874	0.620637	0.704148	-0.40997	0.610389		7.40449	5.40177	3.77471	4.05423	2.86112	3.03864	9.27651	5.91004	1.27155	4.62103	5.21064	5.02344	2.99893	6.43137	2.54269	3.05193
AC005355.2	TEC	ENSG00000280420.1	0.222177	1.99244	1	0.725323	1.98204		-1.75412	2.02678		-2.25726	2.01659		0.503146	1.94985		-1.53194	2.05689		0	1.35044	0	0.810847	0.953706	2.02576	0	0	1.27155	1.15526	1.04213	0	0	0	0	0
AC005358.1	novel transcript, antisense to MYOCD	ENSG00000265489.1	0.213759	1.09329	1	-2.81218	1.40364		-0.731146	1.1539		2.29479	1.45138		-3.02594	1.38409		-0.517387	1.17657		0.925561	2.70088	0.754942	2.43254	2.86112	0	1.42716	2.95502	0	0	0	0	0	2.7563	0	2.03462
AC005363.2	novel transcript	ENSG00000277602.1	-0.425888	0.797943	1	-0.378287	0.828153	0.791534	0.0514248	0.825776		0.0038236	0.85461		0.0476012	0.854656	0.976968	-0.374463	0.798277		3.70224	1.35044	3.01977	4.05423	1.90741	5.0644	0.713578	2.95502	1.27155	5.77629	2.08425	1.25586	3.99857	3.67507	1.69513	1.01731
AC005379.1	novel transcript, antisense to ARID3A	ENSG00000267159.2	-0.764428	3.87237	1	0.332308	3.87237		2.55079	3.80307		1.45406	3.80307		1.09674	3.87237		1.78636	3.80307		0	0	0	0.810847	0	0	0	0	1.27155	0	0	0	0	1.83753	0.847564	1.01731
AC005383.1	novel transcript, antisense to VWA2	ENSG00000275024.1	-0.541455	4.39797	1	-1.74519	4.41948		-0.216305	4.42278		0.987426	4.44416		-1.20373	4.43884		-0.75776	4.40337		0	4.05132	0	0.810847	0.953706	0	0	0.985006	0	0	0	0	0	0.918767	0	1.01731
AC005389.1		ENSG00000252305.1	-0.417105	1.44191	1	0.645515	1.36794		-0.453766	1.56109		-1.51639	1.49297		1.06262	1.41326		-0.870872	1.5205		0	4.05132	0.754942	0.810847	0	2.02576	1.42716	0	2.5431	2.31051	2.08425	0	0	1.83753	0	1.01731
AC005391.1	novel transcript, sense intronic to ARID3A	ENSG00000275162.1	0.665128	0.617247	1	0.881039	0.626839	0.315418	0.0459052	0.565808		-0.170005	0.575978		0.215911	0.575349	0.83484	0.711033	0.618107		2.77668	4.05132	3.01977	2.43254	4.76853	6.07728	4.28147	3.94002	2.5431	8.0868	6.25276	5.02344	2.99893	5.5126	5.93295	5.08655
AC005393.1	novel transcript	ENSG00000276445.1	-0.0124926	0.330852	1	-1.28128	0.380157	0.00416314	-0.231831	0.335691	0.759652	1.03696	0.384308	0.0558915	-1.26879	0.379536	0.0048354	-0.244324	0.336375	0.698248	32.3946	27.0088	18.8735	37.299	27.6575	34.4379	22.1209	31.5202	12.7155	20.7946	4.16851	11.3027	20.9925	34.9131	18.6464	24.4154
AC005400.1	novel transcript, antisense to DPY19L1	ENSG00000287249.1	-0.712327	0.963263	1	-1.16187	1.0736	0.466501	0.542818	0.976005		0.992362	1.08462		-0.449543	1.12261	0.822344	-0.169509	0.91885		0	6.75221	2.26483	2.43254	3.81482	1.01288	0.713578	0.985006	2.5431	0	2.08425	0	1.99929	2.7563	2.54269	2.03462
AC005410.1	ribosomal protein L21 pseudogene 122	ENSG00000241185.2	-3.45172	1.33351	1	-1.66598	1.29938		3.09626	1.36195		1.31052	1.32806		1.78574	1.56916		-0.355461	1.03952		1.85112	1.35044	2.26483	1.62169	0	0	0	0	0	1.15526	1.04213	0	2.99893	0.918767	0.847564	1.01731
AC005410.2	novel transcript, antisense to DNAH9	ENSG00000266368.1	-1.07851	0.958885	1	-2.45952	1.25772		-0.761275	1.14179		0.619734	1.40213		-1.38101	1.31762		-1.83979	1.07221		2.77668	4.05132	3.01977	3.24339	4.76853	1.01288	0.713578	0	0	0	2.08425	0	0.999644	1.83753	0	1.01731
AC005476.2	novel transcript, antisense to SIPA1L1	ENSG00000259146.4	-0.187568	0.402708	1	-1.37233	0.425136	0.00638448	-0.529407	0.4095	0.492613	0.655356	0.431568	0.363559	-1.18476	0.426043	0.0235113	-0.716975	0.408556	0.253518	63.8637	45.915	46.0515	70.5437	68.6668	31.3993	43.5282	56.1453	26.7026	6.93154	29.1796	23.8613	29.9893	25.7255	39.8355	40.6924
AC005479.1	novel transcript	ENSG00000259005.1	-0.266191	0.492821	1	0.807777	0.460838	0.189356	0.601667	0.478848		-0.472301	0.445671		1.07397	0.473054	0.077055	0.335476	0.466793	0.701784	4.6278	9.45309	7.54942	7.29762	3.81482	4.05152	9.27651	5.91004	7.62931	15.0183	15.6319	11.3027	11.9957	9.18767	5.93295	8.13848
AC005479.2	novel transcript	ENSG00000270000.1	0.24103	0.573374	1	0.336	0.588263	0.732254	0.293572	0.547194		0.198602	0.562596		0.0949699	0.573402	0.930259	0.534602	0.56276		1.85112	4.05132	8.30436	5.67593	2.86112	6.07728	7.84935	6.89504	2.5431	9.24206	9.37915	3.76758	10.9961	2.7563	6.78051	8.13848
AC005480.1	novel transcript, antisense to ZNF410	ENSG00000258891.1	-1.71315	1.53403	1	1.19156	1.26905		1.81347	1.52368		-1.09124	1.25515		2.90472	1.45506		0.100319	1.34664		0	2.70088	0.754942	0.810847	0	0	0	0.985006	1.27155	1.15526	3.12638	2.51172	0	2.7563	1.69513	0
AC005486.1	novel transcript	ENSG00000243018.1	-0.791872	0.721317	1	-0.352796	0.716092	0.772285	0.336001	0.748854		-0.103075	0.743646		0.439076	0.764452	0.73645	-0.455871	0.699365		0	8.10265	6.79448	4.86508	0.953706	3.03864	2.85431	3.94002	2.5431	0	9.37915	2.51172	2.99893	4.59383	3.39026	2.03462
AC005487.1	novel transcript	ENSG00000225647.2	1.00014	1.27024	1	1.30559	1.27733		-0.214883	1.14821		-0.520336	1.15553		0.305452	1.12425		0.785255	1.29851		0	1.35044	1.50988	0	0	2.02576	0.713578	2.95502	0	4.62103	1.04213	1.25586	0.999644	0.918767	1.69513	1.01731
AC005495.1	TEC	ENSG00000278873.1	0.587773	5.36872	1	2.66484	5.3116		-1.2967	5.36872		-3.37376	5.3116		2.07706	5.30404		-0.708927	5.37617		0	0	0.754942	0	0	1.01288	0.713578	0	1.27155	3.46577	0	2.51172	0	0	0	0
AC005498.1	novel transcript	ENSG00000267224.1	-1.62463	3.22343	1	0.767851	3.17407		0.764319	3.25478		-1.62816	3.20622		2.39248	3.20803		-0.860306	3.22164		0	0	0.754942	0.810847	0	0	0	0	1.27155	1.15526	1.04213	0	0.999644	0	0	0
AC005498.2	novel transcript	ENSG00000267421.6	-2.21541	1.22731	1	-0.0658656	0.9665		2.88927	1.1914		0.739725	0.920064		2.14954	1.25769		0.67386	0.878395		0.925561	4.05132	3.01977	0.810847	0.953706	0	0.713578	0	0	3.46577	3.12638	1.25586	2.99893	3.67507	4.23782	2.03462
AC005498.3	novel transcript, antisense to ZFP28	ENSG00000269696.2	-0.799043	0.578738	1	-1.36747	0.669985	0.114152	1.22429	0.563419		1.79272	0.656709		-0.568424	0.706144	0.614304	0.42525	0.517333		3.70224	4.05132	9.0593	9.73016	2.86112	4.05152	3.56789	4.92503	3.81466	1.15526	4.16851	1.25586	6.99751	10.1064	13.561	4.06924
AC005514.1	TEC	ENSG00000279599.1	-0.389682	0.841264	1	-0.821727	0.927062	0.565421	0.193862	0.855634		0.625907	0.939818		-0.432045	0.949697	0.796891	-0.19582	0.830337		2.77668	4.05132	3.01977	2.43254	2.86112	2.02576	1.42716	2.95502	1.27155	1.15526	4.16851	0	3.99857	4.59383	0.847564	1.01731
AC005515.1	Charcot-Leyden crystal protein pseudogene	ENSG00000226025.9	-1.58671	3.8792	1	-0.565667	3.86962		0.923042	3.89872		-0.0980035	3.88926		1.02105	3.90204		-0.663671	3.86621		0	0	1.50988	0.810847	0	0	0	0	0	0	1.04213	0	0	0.918767	0	0
AC005519.1	novel transcript, sense overlapping ABCD4	ENSG00000258559.2	0.117909	0.267232	1	0.202324	0.272064	0.641796	-0.0433882	0.266071	0.956427	-0.127803	0.270888	0.83243	0.0844146	0.269406	0.86512	0.0745207	0.268762	0.90227	37.0224	39.1628	36.9922	35.6773	46.7316	45.5796	42.1011	26.5952	41.9612	50.8313	46.8957	31.3965	41.985	49.6134	35.5977	29.502
AC005520.3	novel protein	ENSG00000258653.3	-0.67634	1.1233	1	0.0474317	1.0717		0.400685	1.15566		-0.323086	1.1051		0.723772	1.15522		-0.275655	1.07219		0	4.05132	1.50988	0.810847	0	1.01288	1.42716	0.985006	1.27155	2.31051	1.04213	1.25586	1.99929	0.918767	1.69513	0
AC005520.4	novel transcript, antisense to C14orf43	ENSG00000259065.2	-0.422089	0.323011	1	0.0595106	0.320339	0.920352	0.387704	0.323697	0.538011	-0.0938956	0.320966	0.903825	0.4816	0.328589	0.300296	-0.034385	0.315319	0.964354	29.6179	20.2566	34.7273	22.7037	20.0278	11.1417	24.9752	23.6401	29.2457	15.0183	40.643	27.6289	28.9897	17.4566	24.5794	33.5712
AC005520.5	novel transcript	ENSG00000270140.1	0.12609	0.881176	1	0.421229	0.887403	0.781807	-0.635264	0.931791		-0.930404	0.937459		0.295139	0.87443	0.853313	-0.509174	0.943921		4.6278	0	1.50988	3.24339	0.953706	4.05152	1.42716	3.94002	1.27155	5.77629	4.16851	0	1.99929	0	2.54269	2.03462
AC005520.7	novel transcript, antisense to PTGR2	ENSG00000273711.2	-0.174426	0.369192	1	-0.528117	0.401838	0.356042	-0.704914	0.407478	0.312164	-0.351223	0.437135		-0.353691	0.405779	0.580838	-0.87934	0.40356	0.131943	17.5857	16.2053	10.5692	12.1627	11.4445	16.2061	12.1308	9.85006	8.90086	8.0868	12.5055	8.79102	9.99644	6.43137	5.08538	9.15579
AC005521.1	ribosomal protein S2 (RPS2) pseudogene	ENSG00000213296.4	-0.159489	1.42723	1	-2.02944	1.6123		-0.848714	1.54156		1.02123	1.71488		-1.86995	1.62092		-1.0082	1.53266		0	1.35044	6.79448	0	0.953706	2.02576	0.713578	0.985006	0	0	1.04213	0	0	0	2.54269	1.01731
AC005523.1	novel transcript	ENSG00000268536.1	-0.0430856	3.23067	1	-0.389035	3.23067		1.39945	3.17929		1.7454	3.17929		-0.345949	3.23067		1.35637	3.17929		0	0	0.754942	0	0	1.01288	0	0	0	0	0	0	0	0	1.69513	1.01731
AC005523.2	novel transcript, antisense to FEM1A	ENSG00000269604.1	0.13737	0.888314	1	1.12601	0.841982	0.345251	0.78077	0.817538		-0.207875	0.766457		0.988645	0.824476	0.414989	0.91814	0.835214		2.77668	1.35044	1.50988	1.62169	1.90741	1.01288	2.85431	1.97001	2.5431	5.77629	1.04213	7.53516	0.999644	6.43137	1.69513	5.08655
AC005529.1	novel transcript, sense intronic to THOC5	ENSG00000234208.1	-1.35459	1.1708	1	-1.82787	1.31726		0.438624	1.25616		0.911899	1.39406		-0.473275	1.44045		-0.915971	1.1137		2.77668	2.70088	1.50988	1.62169	0.953706	0	2.14073	0	1.27155	1.15526	0	0	1.99929	0.918767	1.69513	0
AC005531.1	suppression of tumorigenicity 13 (colon carcinoma) (Hsp70 interacting protein) (ST13) pseudogene	ENSG00000253183.1	0.653036	5.76894	1	0.332305	5.77068		-1.36196	5.76894		-1.04123	5.77068		-0.320731	5.76894		-0.708926	5.77068		0.925561	0	0	0	0	0	0.713578	0.985006	0	1.15526	0	0	0	0	0	0
AC005532.1	novel transcript	ENSG00000230825.2	0.957369	0.760373	1	1.00749	0.776416	0.362966	-0.276647	0.711505		-0.326764	0.728428		0.050117	0.711096	0.970494	0.680722	0.776806		0	6.75221	3.01977	1.62169	7.62965	5.0644	3.56789	2.95502	2.5431	5.77629	8.33702	3.76758	0.999644	8.2689	6.78051	1.01731
AC005534.1	novel transcript	ENSG00000224903.2	-0.563371	0.244644	1	0.352911	0.232519	0.271319	0.497477	0.24609	0.210931	-0.418806	0.233957	0.260333	0.916283	0.244232	0.00128386	-0.0658942	0.23447	0.900703	30.5435	36.4619	36.2372	47.0291	20.0278	24.3091	34.2517	21.6701	40.6897	55.4523	40.643	54.002	22.9918	31.2381	44.0733	45.7789
AC005537.2	novel transcript	ENSG00000232006.9	2.83626	1.81224	1	1.05366	1.98016		-0.67396	1.68632		1.10864	1.86795		-1.7826	1.81224		2.1623	1.86795		0	0	0	0	0.953706	0	2.14073	1.97001	0	0	0	1.25586	0	0	0.847564	3.05193
AC005540.1	novel transcript	ENSG00000235852.1	-0.653755	0.329804	1	0.331461	0.312607	0.476701	-0.270674	0.357702	0.730247	-1.25589	0.341849	0.00495131	0.985216	0.329772	0.0136713	-0.924429	0.341974	0.0476831	17.5857	37.8124	16.6087	23.5146	15.2593	14.1803	16.4123	11.8201	48.319	39.2787	16.674	16.3262	12.9954	14.7003	9.32321	12.2077
AC005546.1	novel transcript	ENSG00000266897.1	-0.517727	0.676758	1	-0.787149	0.729481	0.467969	0.390346	0.683592		0.659768	0.735657		-0.269422	0.753984	0.844511	-0.127381	0.656448		7.40449	6.75221	4.52965	1.62169	1.90741	6.07728	4.28147	1.97001	3.81466	3.46577	1.04213	3.76758	3.99857	4.59383	5.08538	5.08655
AC005551.1	novel protein	ENSG00000284638.1	0	5.77068	1	1.72575	5.76712		0.776831	5.77068		-0.992003	5.76712		1.76883	5.76712		0.733745	5.77068		0	0	0	0	0	0	0	0	0	0	1.04213	1.25586	0	0.918767	0	0
AC005559.1	Rho GTPase activating protein 33 (ARHGAP33) pseudogene	ENSG00000267036.2	-0.695834	2.48804	1	1.07063	2.41238		0.0554958	2.52171		-1.71096	2.44788		1.76646	2.44788		-0.640339	2.48804		0	1.35044	0	0.810847	0	0	0	0.985006	0	1.15526	1.04213	1.25586	0.999644	0	0	0
AC005562.1	novel transcript	ENSG00000214719.13	0.0141796	0.260524	1	0.316435	0.261823	0.403861	-0.0883114	0.262057	0.89556	-0.390566	0.263305	0.379	0.302255	0.260724	0.434665	-0.0741318	0.263154	0.900703	26.8413	35.1115	49.0712	30.0013	29.5649	45.5796	27.1159	41.3702	48.319	40.434	56.2749	31.3965	31.9886	35.8319	38.1404	28.4847
AC005578.1	TEC	ENSG00000280247.1	-0.416368	1.10191	1	0.895277	1.01157		-0.325442	1.19512		-1.63709	1.11212		1.31164	1.05567		-0.74181	1.1565		0.925561	1.35044	2.26483	1.62169	0	2.02576	0.713578	1.97001	0	3.46577	4.16851	3.76758	0.999644	1.83753	0.847564	0
AC005586.1	novel transcript	ENSG00000240449.1	0.289157	0.537305	1	-1.5913	0.74782	0.0964903	-0.926562	0.582929		0.953893	0.780879		-1.88045	0.73479	0.0404836	-0.637405	0.599192		5.55336	4.05132	5.28459	5.67593	1.90741	10.1288	8.56293	5.91004	3.81466	1.15526	1.04213	1.25586	2.99893	4.59383	5.08538	1.01731
AC005586.2	novel transcript, overlapping LRRC61	ENSG00000261305.2	0.378484	0.56534	1	-1.44156	0.768951	0.154324	-1.02111	0.615514		0.79893	0.806425		-1.82004	0.75245	0.0560243	-0.642629	0.635698		5.55336	4.05132	2.26483	8.10847	2.86112	8.10304	2.14073	13.7901	0	0	3.12638	3.76758	3.99857	1.83753	2.54269	4.06924
AC005593.1	TEC	ENSG00000279584.1	-1.74582	0.790795	1	-0.812217	0.727406	0.449059	0.704491	0.851652		-0.229109	0.792936		0.9336	0.858946	0.470723	-1.04133	0.718763		5.55336	4.05132	6.03954	4.86508	0.953706	1.01288	2.14073	1.97001	5.08621	2.31051	2.08425	2.51172	0.999644	5.5126	2.54269	1.01731
AC005594.1	novel transcript, antisense to DPP9	ENSG00000287884.1	-0.694337	2.85441	1	-0.318942	2.85441		0.0554958	2.86698		-0.319899	2.86698		0.375395	2.86698		-0.638842	2.85441		0.925561	0	0	0.810847	0	0	0	0.985006	0	0	0	1.25586	0	0	0.847564	0
AC005606.2	novel transcript	ENSG00000261790.2	-0.849579	0.659469	1	0.951988	0.567947	0.213825	-0.0734875	0.726092		-1.87505	0.644125		1.80157	0.631343	0.0195665	-0.923066	0.67199		2.77668	10.8035	2.26483	4.86508	0.953706	4.05152	3.56789	1.97001	8.90086	11.5526	7.29489	8.79102	1.99929	5.5126	1.69513	1.01731
AC005609.2	novel transcript, antisense to PCDHA9	ENSG00000278907.1	-1.15294	1.32652	1	-3.24745	1.51357		0.432021	1.38273		2.52653	1.56357		-2.09451	1.60057		-0.720922	1.28225		0.925561	2.70088	0	4.86508	0	1.01288	2.85431	0	0	0	0	0	0	1.83753	2.54269	1.01731
AC005609.3	novel transcript, antisense to PCDHA12	ENSG00000278915.1	-0.481646	0.393206	1	-0.244336	0.400548	0.710598	-0.0515046	0.417268	0.966504	-0.288814	0.424019		0.23731	0.418858	0.741097	-0.533151	0.398888	0.414666	12.0323	13.5044	9.0593	11.3519	8.58335	6.07728	7.84935	9.85006	7.62931	12.7078	7.29489	11.3027	4.99822	12.8627	7.62808	6.10386
AC005609.4	novel transcript, antisense to PCDHA10	ENSG00000278946.1	0.0520528	0.549178	1	-0.988166	0.659165	0.278401	0.0190516	0.546071		1.05927	0.656387		-1.04022	0.654969	0.253308	0.0711044	0.551121		5.55336	6.75221	3.77471	7.29762	7.62965	9.11592	1.42716	6.89504	0	3.46577	2.08425	6.2793	4.99822	4.59383	7.62808	6.10386
AC005609.5	novel transcript, antisense to PCDHA5, PCDHA4, PCDHA3, PCDHA2 and PCDHA1	ENSG00000279726.2	0.0290878	0.261995	1	-1.16693	0.325718	0.0021131	-0.474985	0.27599	0.31562	0.721029	0.336991	0.155937	-1.19601	0.324274	0.00160095	-0.445897	0.277704	0.308094	18.5112	29.7097	19.6285	31.623	26.7038	24.3091	15.6987	35.4602	12.7155	11.5526	6.25276	13.8145	12.9954	19.2941	16.1037	23.3981
AC005614.1	novel transcript, antisense to ZNF780A	ENSG00000269296.1	0.748387	2.34891	1	-0.0598576	2.39491		-1.78272	2.3818		-0.97448	2.42606		-0.808244	2.36432		-1.03434	2.41192		0	0	1.50988	0	1.90741	0	0.713578	0	0	0	1.04213	0	0	0	0	0
AC005618.1	novel transcript	ENSG00000272070.1	-0.239795	0.380157	1	-0.618528	0.398325	0.258192	-0.169978	0.387917	0.861882	0.208755	0.405693	0.816509	-0.378733	0.401467	0.544577	-0.409773	0.384653	0.542561	14.809	29.7097	39.257	27.5688	10.4908	32.4122	26.4024	25.6102	13.9871	23.1051	20.8425	12.5586	7.99715	36.7507	22.8842	16.277
AC005618.4	novel transcript	ENSG00000288095.1	-1.50373	0.609653	1	-1.02918	0.598839	0.199373	0.284175	0.681072		-0.190371	0.671124		0.474546	0.691949	0.679088	-1.21955	0.586216		3.70224	12.154	6.03954	7.29762	0.953706	3.03864	2.14073	3.94002	3.81466	6.93154	2.08425	1.25586	1.99929	4.59383	1.69513	4.06924
AC005622.1	phospholipase A2 inhibitor and Ly6/PLAUR domain-containing protein-like [Source:NCBI gene;Acc:105372412]	ENSG00000283525.1	0.919122	1.38974	1	-0.615976	1.57713		-1.2812	1.43995		0.253902	1.61899		-1.5351	1.5026		-0.362074	1.51834		1.85112	0	0.754942	0	0.953706	0	1.42716	1.97001	0	0	1.04213	0	0.999644	0	0.847564	0
AC005625.1	novel transcript, antisense to CATSPERG	ENSG00000266963.1	-1.60489	3.25206	1	0.263588	3.2428		0	3.27719		-1.81298	3.26809		1.86848	3.26809		-1.54939	3.25206		0	1.35044	0.754942	0	0	0	0	0	1.27155	0	1.04213	0	0	0	0	0
AC005632.3	novel transcript, sense intronic to METTL9	ENSG00000261596.2	-0.322297	0.481024	1	0.172899	0.475385	0.834384	0.117323	0.490569		-0.377872	0.4849		0.495196	0.487882	0.507506	-0.204974	0.478149	0.835558	4.6278	14.8549	5.28459	10.541	5.72224	7.09016	9.27651	4.92503	6.35776	15.0183	9.37915	7.53516	4.99822	5.5126	11.8659	7.12117
AC005632.6	novel transcript	ENSG00000287809.1	-0.125765	3.19242	1	-1.43677	3.21744		-0.28016	3.21335		1.03084	3.23805		-1.311	3.22923		-0.405925	3.20156		0	1.35044	1.50988	0	0	0	1.42716	0.985006	0	0	0	0	0	0.918767	0.847564	0
AC005670.1	novel transcript	ENSG00000261886.1	-0.401255	2.03105	1	-2.02218	2.10891		-1.94082	2.14722		0	2.22052		-1.62092	2.14722		-2.34208	2.10891		1.85112	1.35044	0.754942	0	0.953706	1.01288	0	0.985006	0	0	0	0	0	0	0	0
AC005670.3	novel transcript	ENSG00000262879.6	-0.0336145	0.102986	1	-0.415682	0.105083	0.000572953	-0.0916989	0.103222	0.673156	0.290369	0.105313	0.0492989	-0.382068	0.105009	0.00189424	-0.125313	0.103297	0.468262	747.853	726.537	841.005	726.519	738.168	716.106	817.046	697.384	592.543	514.089	557.538	619.139	606.784	663.35	765.35	760.948
AC005674.2	novel transcript, overlapping WDR1	ENSG00000261490.1	0.0988277	0.23365	1	-0.252926	0.235731	0.471014	-0.290819	0.234149	0.515912	0.0609351	0.236225	0.915963	-0.351754	0.235359	0.288468	-0.191991	0.234524	0.655462	304.509	365.97	200.06	351.907	343.334	391.984	214.787	357.557	303.901	291.125	164.656	263.731	254.909	338.106	193.245	276.708
AC005682.1	solute carrier family 40 (iron-regulated transporter), member 1 (SLC40A1) pseudogene	ENSG00000226329.2	-1.27208	2.18789	1	0.417054	2.10731		0.633491	2.21449		-1.05564	2.13582		1.68913	2.18012		-0.638587	2.14403		0.925561	1.35044	0	0.810847	0	1.01288	0	0	0	5.77629	0	0	0	0.918767	0	1.01731
AC005682.2	novel transcript	ENSG00000286703.1	-1.02979	1.20925	1	-1.11612	1.2777		0.452141	1.26618		0.53847	1.33128		-0.0863294	1.3616		-0.57765	1.17394		0.925561	0	2.26483	4.05423	0.953706	1.01288	1.42716	0	0	0	2.08425	1.25586	0.999644	0.918767	1.69513	1.01731
AC005695.1	novel transcript, antisense to NTN1	ENSG00000262966.2	-0.764432	1.87531	1	2.90315	1.66532		3.19448	1.67521		-0.473109	1.43522		3.66758	1.66532		2.43004	1.67521		0	1.35044	0	0	0	0	0	0	0	2.31051	3.12638	2.51172	0.999644	0.918767	1.69513	2.03462
AC005695.3	novel transcript	ENSG00000273816.1	-0.0259257	1.22906	1	0.955155	1.1658		0.123002	1.21827		-0.858079	1.15393		0.98108	1.16279		0.0970759	1.22125		0	2.70088	2.26483	0	0	1.01288	1.42716	1.97001	3.81466	0	1.04213	2.51172	0.999644	1.83753	1.69513	0
AC005696.1	novel transcript, antisense to CLUH	ENSG00000262050.1	-0.155424	0.365428	1	0.290094	0.36292	0.611432	0.278713	0.361692	0.723963	-0.166805	0.359007		0.445518	0.367296	0.408705	0.123289	0.357248	0.872647	13.8834	10.8035	12.0791	12.1627	6.67594	14.1803	11.4172	11.8201	20.3448	15.0183	12.5055	12.5586	14.9947	9.18767	15.2562	14.2423
AC005696.2	novel transcript, antisense to PAFAH1B1	ENSG00000272770.1	-0.479746	2.07354	1	-2.03742	2.14364		0.194993	2.10174		1.75267	2.17086		-1.55767	2.18642		-0.284752	2.05731		0.925561	1.35044	0	1.62169	0	1.01288	0.713578	0.985006	0	0	0	0	0.999644	0	0.847564	1.01731
AC005696.3	novel transcript	ENSG00000272911.1	-0.53263	0.601159	1	-0.327182	0.61264	0.751619	-0.0957183	0.636548		-0.301166	0.647217		0.205448	0.637792	0.86035	-0.628348	0.61135		6.47892	5.40177	6.79448	5.67593	0	7.09016	4.28147	5.91004	2.5431	8.0868	5.21064	3.76758	6.99751	4.59383	2.54269	2.03462
AC005696.4	novel transcript	ENSG00000277200.1	-0.515638	1.10878	1	-0.708642	1.1657		-2.58287	1.43244		-2.38987	1.47689		-0.193004	1.19747		-3.09851	1.40535		0	1.35044	8.30436	1.62169	1.90741	3.03864	2.14073	0	1.27155	2.31051	1.04213	1.25586	0	0	0.847564	0
AC005697.2	novel transcript, antisense to C17orf108	ENSG00000266527.1	-1.40654	5.76505	1	-1.03115	5.76505		0	5.77068		0	5.77068		0	5.77068		-1.35105	5.76505		0	0	0.754942	0.810847	0	0	0	0	0	0	0	0	0	0	0	0
AC005699.1	novel transcript	ENSG00000249631.6	0.615128	1.29942	1	1.50926	1.24832		0.0544279	1.19905		-0.839703	1.143		0.894131	1.14295		0.669556	1.29997		0.925561	1.35044	0	0.810847	1.90741	1.01288	1.42716	0	2.5431	3.46577	1.04213	1.25586	2.99893	0.918767	0.847564	0
AC005702.2	UDP-N-acetyl-alpha-D-galactosamine:polypeptide N-acetylgalactosaminyltransferase 1 (GalNAc-T1) (GALNT1) pseudogene	ENSG00000267526.1	0.944266	0.590185	1	-0.118777	0.692505	0.926928	-0.904988	0.589335		0.158055	0.691614		-1.06304	0.637082	0.225101	0.0392782	0.648871		4.6278	1.35044	5.28459	0.810847	7.62965	8.10304	4.28147	4.92503	2.5431	3.46577	3.12638	2.51172	3.99857	1.83753	2.54269	5.08655
AC005703.2	novel transcript	ENSG00000237377.2	0.51158	1.52171	1	-0.975274	1.70133		-0.693358	1.56235		0.793496	1.73694		-1.48685	1.66972		-0.181778	1.5967		0.925561	1.35044	0.754942	0	1.90741	0	0.713578	1.97001	0	0	1.04213	0	0.999644	0	1.69513	0
AC005703.6	novel transcript	ENSG00000279660.1	0.60248	0.496646	1	-1.33581	0.674304	0.127721	-0.355733	0.48425		1.58256	0.66519		-1.93829	0.651972	0.0142224	0.246747	0.514028		2.77668	8.10265	6.79448	6.48677	8.58335	9.11592	11.4172	5.91004	1.27155	2.31051	2.08425	3.76758	4.99822	8.2689	9.32321	5.08655
AC005703.7	novel transcript, antisense to TEKT3	ENSG00000286792.1	-1.92389	3.96875	1	-1.54849	3.96875		0.776837	4.00677		0.401444	4.00677		0	4.00677		-1.14705	3.96875		0.925561	0	0.754942	0.810847	0	0	0	0	0	0	0	0	0.999644	0	0	0
AC005722.2		ENSG00000252349.1	0.257801	1.18325	1	-0.634729	1.34624		-1.20508	1.31927		-0.312548	1.46703		-0.892529	1.32058		-0.947277	1.34497		1.85112	0	3.01977	0	2.86112	2.02576	1.42716	0	0	1.15526	0	2.51172	1.99929	0	0	1.01731
AC005722.3	novel transcript	ENSG00000262681.2	0.96161	0.950617	1	0.926203	0.978344		-2.62637	1.23634		-2.59096	1.25773		-0.0354066	0.891827		-1.66476	1.30013		0.925561	0	1.50988	3.24339	0.953706	6.07728	2.85431	1.97001	0	4.62103	2.08425	5.02344	0.999644	0	0.847564	0
AC005726.1	novel protein	ENSG00000258472.9	-1.40448	5.58878	1	-1.02908	5.58878		0	5.59544		0	5.59544		0	5.59544		-1.34898	5.58878		0	0	0.754942	0.810847	0	0	0	0	0	0	0	0	0	0	0	0
AC005726.2	novel transcript, antisense to KIAA0100	ENSG00000264044.1	-0.0430856	3.30264	1	-0.389035	3.30264		0.662947	3.28561		1.0089	3.28561		-0.345949	3.30264		0.619862	3.28561		0	0	0.754942	0	0	1.01288	0	0	0	0	0	0	0	0.918767	0.847564	0
AC005726.3	novel transcript, antisense to ALDOC	ENSG00000265168.1	-1.57011	1.72703	1	-1.19472	1.72703		0.0554959	1.84835		-0.3199	1.84835		0.375396	1.84835		-1.51462	1.72703		0.925561	1.35044	0	1.62169	0	1.01288	0	0	0	0	0	1.25586	0	0	0	1.01731
AC005726.4	novel transcript, antisense to novel protein	ENSG00000265287.2	0.592472	2.60309	1	-1.24351	2.67454		-2.15589	2.64988		0	2.71882		-1.83599	2.64988		-1.56341	2.67454		0	0	0.754942	1.62169	0.953706	1.01288	0	0.985006	0	0	0	0	0	0	0	0
AC005730.3	novel transcript	ENSG00000266126.1	-0.10493	1.08551	1	0.0415761	1.10546	0.984544	0.908182	1.03684		0.761677	1.0575		0.146506	1.10969	0.944592	0.803253	1.0323		2.77668	0	3.77471	0.810847	0.953706	6.07728	0.713578	0	2.5431	2.31051	2.08425	1.25586	1.99929	3.67507	2.54269	6.10386
AC005740.4	novel transcript, antisense to PCDH12	ENSG00000271871.1	-0.265607	1.08837	1	-0.509634	1.1593		-0.665296	1.19028		-0.421269	1.25474		-0.244027	1.17663		-0.930903	1.1732		2.77668	2.70088	0.754942	1.62169	0.953706	3.03864	1.42716	0.985006	1.27155	3.46577	1.04213	0	0	1.83753	0	2.03462
AC005746.1	novel transcript, sense intronic to BCAS3	ENSG00000266934.1	-0.0516755	0.385556	1	-1.5842	0.501262	0.00778051	-0.377451	0.402399	0.650686	1.15507	0.51423		-1.53253	0.501362	0.0112744	-0.429127	0.402248	0.541892	12.0323	14.8549	15.8538	9.73016	12.3982	11.1417	12.8444	13.7901	2.5431	4.62103	5.21064	5.02344	4.99822	13.7815	11.8659	8.13848
AC005746.2	novel transcript, antisense to BCAS3	ENSG00000267131.1	-0.503475	0.933031	1	-1.37007	1.08771		-0.803647	1.05817		0.0629492	1.19662		-0.866596	1.11572		-1.30712	1.02858		1.85112	1.35044	6.03954	2.43254	1.90741	2.02576	2.14073	1.97001	0	1.15526	2.08425	1.25586	0.999644	0.918767	0.847564	2.03462
AC005746.3	novel transcript, antisense to BCAS3	ENSG00000273982.1	0.936538	4.69494	1	-0.389033	4.71541		-0.924128	4.69494		0.401443	4.71541		-1.32557	4.69494		0.01241	4.71541		0	1.35044	0	0	0	2.02576	0.713578	0	0	0	0	0	0	0	0.847564	0
AC005759.1	novel transcript, antisense to PDE4C	ENSG00000268650.3	-0.392603	0.417188	1	-0.528242	0.441582	0.409269	0.0606533	0.429401	0.961741	0.196292	0.453029		-0.135639	0.453242	0.871723	-0.33195	0.41706	0.665344	5.55336	16.2053	15.8538	12.9735	14.3056	5.0644	10.7037	7.88005	8.90086	8.0868	11.4634	6.2793	11.9957	5.5126	9.32321	13.225
AC005772.2	novel transcript	ENSG00000287307.1	-1.44779	1.24171	1	-2.98999	1.45971		-1.8621	1.55119		-0.3199	1.72933		-1.5422	1.55119		-3.30989	1.45971		0.925561	5.40177	2.26483	2.43254	0.953706	0	1.42716	1.97001	1.27155	0	0	0	0.999644	0	0	0
AC005775.1	novel transcript, antisense to MADCAM1 and TPGS1	ENSG00000266933.2	0.00545236	0.641847	1	0.200894	0.654659	0.861977	0.609998	0.607641		0.414556	0.620897		0.195442	0.651629	0.871348	0.61545	0.610891		4.6278	2.70088	2.26483	5.67593	5.72224	3.03864	2.14073	4.92503	6.35776	4.62103	3.12638	3.76758	5.99786	6.43137	7.62808	3.05193
AC005776.1	ribosomal protein L21 (RPL21) pseudogene	ENSG00000270802.2	0.276431	0.815603	1	0.156991	0.854751	0.921166	-0.504041	0.83684		-0.384602	0.874678		-0.119439	0.830776	0.939959	-0.227611	0.860655		4.6278	2.70088	0	3.24339	3.81482	4.05152	2.85431	0.985006	3.81466	6.93154	0	1.25586	1.99929	3.67507	1.69513	1.01731
AC005776.2	novel transcript	ENSG00000273218.1	-1.31363	1.24555	1	-1.47497	1.33181		0.708894	1.30517		0.870231	1.38769		-0.161336	1.46655		-0.604735	1.15194		0.925561	0	2.26483	3.24339	0	3.03864	0	0	1.27155	0	0	1.25586	0	1.83753	0.847564	2.03462
AC005785.1	novel transcript, antisense to AKAP8 and AKAP8L	ENSG00000268189.2	0.614498	0.697217	1	-1.224	0.943278	0.362966	-0.299147	0.6729		1.53936	0.925069		-1.8385	0.908261	0.123592	0.315352	0.71933		2.77668	2.70088	3.01977	2.43254	4.76853	4.05152	4.99504	2.95502	1.27155	1.15526	0	2.51172	3.99857	7.35013	1.69513	1.01731
AC005785.2	TEC	ENSG00000279203.1	-0.00495371	0.335702	1	-0.590542	0.365682	0.235478	-0.265936	0.342798	0.721779	0.319652	0.372151	0.662261	-0.585588	0.364677	0.246945	-0.27089	0.343867	0.668701	16.6601	16.2053	30.1977	21.082	20.0278	20.2576	26.4024	16.7451	6.35776	19.6394	12.5055	18.8379	12.9954	25.7255	13.561	18.3116
AC005786.1	ribosomal protein S7 (RPS7) pseudogene	ENSG00000266959.1	-0.128403	2.80368	1	0.262266	2.80239		0.690661	2.79789		0.299992	2.79659		0.390669	2.81424		0.562257	2.78576		0	1.35044	0	0	0	0	0	0.985006	0	0	1.04213	0	0	0	0.847564	1.01731
AC005786.3	novel transcript, antisense to MFSD12	ENSG00000267436.1	-0.107145	0.428574	1	-0.682086	0.464833	0.290213	-0.063662	0.433553	0.960596	0.511279	0.469361	0.55403	-0.574941	0.466251	0.399987	-0.170807	0.432017	0.849698	13.8834	18.9062	15.8538	10.541	17.1667	7.09016	12.1308	17.7301	11.444	15.0183	7.29489	2.51172	5.99786	10.1064	18.6464	17.2943
AC005786.4	TEC	ENSG00000279590.1	1.49567	2.09684	1	-0.997242	2.24418		-2.09147	2.12993		0.401446	2.27473		-2.49291	2.12993		-0.595796	2.24418		0	0	0	1.62169	3.81482	0	1.42716	0	0	0	0	0	0.999644	0	0	0
AC005789.1	novel transcript, antisense to GGN	ENSG00000267090.1	0.990959	0.72374	1	0.978518	0.745314	0.35664	-1.32651	0.761748		-1.31407	0.781978		-0.0124405	0.66955	0.9922	-0.335551	0.829208		0	5.40177	2.26483	2.43254	7.62965	4.05152	2.85431	3.94002	1.27155	6.93154	4.16851	6.2793	1.99929	3.67507	0.847564	1.01731
AC005790.1	novel transcript, antisense to PTPRS	ENSG00000274447.1	1.13148	0.791761	1	0.952615	0.832068	0.434949	0.210248	0.672805		0.389117	0.719697		-0.178869	0.728654	0.895812	1.34173	0.783984		0.925561	0	4.52965	0.810847	1.90741	2.02576	7.13578	2.95502	1.27155	3.46577	3.12638	3.76758	2.99893	2.7563	8.47564	2.03462
AC005821.1	novel transcript, antisense to MARCH10	ENSG00000265702.2	-0.346885	0.675575	1	-3.6655	1.10844	0.00503238	-1.21845	0.771613		2.10017	1.1691		-3.31861	1.11584	0.0141836	-1.56533	0.760904		5.55336	2.70088	15.8538	5.67593	5.72224	4.05152	14.2716	0	0	0	2.08425	0	0	2.7563	5.08538	2.03462
AC005822.1	splicing factor, arginine/serine-rich 6 (SFRS6) pseudogene	ENSG00000235554.1	-0.76545	0.994804	1	-1.51123	1.17809		0.144389	1.05118		0.890167	1.22524		-0.745777	1.23428		-0.621061	0.984164		0.925561	6.75221	1.50988	1.62169	1.90741	2.02576	1.42716	0	0	2.31051	1.04213	0	0	3.67507	1.69513	1.01731
AC005828.6	mitochondrially encoded cytochrome c oxidase III (MT-CO3) pseudogene	ENSG00000271749.1	1.20342	0.973977	1	0.184899	1.08044		-1.91576	1.07576		-0.89724	1.17288		-1.01852	0.991787		-0.71234	1.15798		0	2.70088	3.77471	0	3.81482	3.03864	2.14073	4.92503	2.5431	1.15526	3.12638	0	0	0.918767	0.847564	2.03462
AC005829.1	C17orf58 pseudogene	ENSG00000261575.2	-0.567609	2.16473	1	-0.380172	2.17633		1.62561	2.0933		1.43817	2.10514		0.187437	2.23155		1.058	2.03422		0	2.70088	0	0.810847	1.90741	0	0.713578	0	3.81466	0	0	0	3.99857	0	1.69513	2.03462
AC005831.1	TEC	ENSG00000280202.1	0.525223	1.78449	1	-0.338146	1.91222		-1.87434	1.88291		-1.01097	2.00391		-0.863369	1.85231		-1.34912	1.94245		1.85112	0	0	1.62169	0	3.03864	0.713578	0	0	0	1.04213	1.25586	0	0.918767	0	0
AC005833.1	novel protein	ENSG00000255639.3	0.920962	1.26148	1	0.497254	1.34543		-0.321666	1.18422		0.102042	1.27298		-0.423708	1.23794		0.599296	1.29626		1.85112	0	0	1.62169	1.90741	0	1.42716	2.95502	1.27155	1.15526	1.04213	1.25586	0	1.83753	1.69513	1.01731
AC005837.1	novel transcript, antisense to MXRA7	ENSG00000261335.1	-0.204177	0.404422	1	-0.819122	0.440747	0.158959	0.0360382	0.408788	0.97682	0.650983	0.444688	0.387758	-0.614945	0.444288	0.333744	-0.168139	0.404918	0.840691	13.8834	20.2566	19.6285	16.2169	16.213	14.1803	13.558	16.7451	12.7155	3.46577	15.6319	7.53516	14.9947	14.7003	16.1037	16.277
AC005837.3		ENSG00000274051.1	-0.720207	1.00308	1	-0.441603	1.01864		0.988486	0.983171		0.709882	0.998573		0.278605	1.08761		0.268279	0.90574		2.77668	2.70088	1.50988	0.810847	0.953706	1.01288	2.85431	0	2.5431	1.15526	2.08425	0	1.99929	1.83753	3.39026	2.03462
AC005837.4	novel transcript, antisense to MXRA7	ENSG00000277382.1	-0.914582	0.952783	1	-1.61222	1.07849		-1.27482	1.16737		-0.577184	1.27121		-0.697641	1.12655		-2.18941	1.12114		4.6278	5.40177	2.26483	3.24339	1.90741	3.03864	1.42716	1.97001	3.81466	0	1.04213	0	0.999644	2.7563	0	0
AC005838.3	novel transcript	ENSG00000266538.1	-0.191997	0.619946	1	-0.278609	0.660602	0.80839	-0.170014	0.649224		-0.0834034	0.687812		-0.0866111	0.671015	0.945806	-0.362012	0.638465		2.77668	2.70088	4.52965	4.86508	2.86112	5.0644	2.14073	3.94002	3.81466	3.46577	1.04213	5.02344	3.99857	5.5126	0.847564	2.03462
AC005839.1	TEC	ENSG00000279089.1	-0.0324884	0.254114	1	-0.181242	0.264889	0.673003	-0.0555918	0.255824	0.936734	0.0931617	0.266483	0.880446	-0.148753	0.26461	0.743421	-0.0880801	0.256107	0.873142	31.4691	36.4619	46.0515	36.4881	35.2871	42.5409	33.5381	36.4452	30.5172	45.055	31.2638	26.3731	29.9893	48.6946	33.055	30.5193
AC005840.1	ribosomal protein L31 (RPL31) pseudogene	ENSG00000213942.3	-0.605528	1.76105	1	-1.77806	1.88607		-1.49243	1.93443		-0.3199	2.04787		-1.17253	1.93443		-2.09796	1.88607		1.85112	0	0.754942	1.62169	0.953706	1.01288	1.42716	0	1.27155	0	0	0	0	0.918767	0	0
AC005840.3	plakophilin 2 (PKP2) pseudogene	ENSG00000256913.1	0.24214	0.761154	1	-1.24372	0.976026	0.37325	-1.26803	0.872306		0.21783	1.0645		-1.48586	0.959445	0.267714	-1.02589	0.890479		2.77668	2.70088	2.26483	3.24339	0.953706	4.05152	4.28147	3.94002	1.27155	0	2.08425	1.25586	0	2.7563	0.847564	2.03462
AC005840.4	novel transcript, antisense to VAMP1	ENSG00000276718.1	-0.0430858	2.11187	1	2.15082	1.97784		-0.66585	2.11187		-2.85976	1.97784		2.19391	1.97784		-0.708936	2.11187		0	0	0.754942	0	0	0	0	0.985006	1.27155	2.31051	1.04213	0	0	0	0	0
AC005841.1	novel transcript, antisense to FKBP4	ENSG00000258092.1	-0.477571	0.631013	1	-0.738267	0.693306	0.475048	0.742413	0.617019		1.00311	0.680349		-0.260695	0.720477	0.841599	0.264841	0.585		4.6278	5.40177	3.01977	4.86508	3.81482	4.05152	2.85431	1.97001	2.5431	3.46577	1.04213	3.76758	2.99893	10.1064	5.08538	3.05193
AC005865.1	tetraspanin 11 (TSPAN11) pseudogene	ENSG00000250770.3	-0.518222	2.29846	1	-2.68566	2.413		-1.13725	2.42116		1.03019	2.53005		-2.16744	2.4422		-1.65548	2.39187		0.925561	2.70088	1.50988	0.810847	0	0	0	3.94002	0	0	0	0	0	0.918767	0.847564	0
AC005865.2	novel transcript	ENSG00000287712.1	-0.233497	0.648388	1	0.148965	0.64813	0.899479	-0.14588	0.664199		-0.528342	0.663878		0.382462	0.655347	0.730958	-0.379378	0.657098		3.70224	17.5557	6.79448	4.05423	6.67594	12.1546	1.42716	5.91004	3.81466	17.3289	10.4213	2.51172	4.99822	6.43137	5.08538	6.10386
AC005899.2	novel transcript	ENSG00000264083.1	-0.449762	1.08574	1	0.0960617	1.06472		0.133984	1.11914		-0.411839	1.09841		0.545824	1.10817		-0.315777	1.07619		0	1.35044	3.01977	1.62169	0.953706	1.01288	1.42716	0.985006	1.27155	3.46577	2.08425	0	0	3.67507	1.69513	0
AC005899.6	novel transcript	ENSG00000266385.1	-0.0468951	0.639741	1	1.32824	0.590468	0.0754658	0.460906	0.617241		-0.914226	0.565646		1.37513	0.591385	0.0685247	0.414011	0.616343		1.85112	4.05132	5.28459	4.86508	2.86112	5.0644	3.56789	3.94002	6.35776	10.3973	9.37915	13.8145	4.99822	8.2689	5.08538	2.03462
AC005899.7	novel transcript	ENSG00000274341.1	-0.303131	0.521726	1	-0.841496	0.584717	0.30178	-0.0472907	0.539458		0.491074	0.600452		-0.538365	0.595562	0.564476	-0.350422	0.527452		4.6278	6.75221	8.30436	9.73016	8.58335	3.03864	7.13578	4.92503	3.81466	4.62103	3.12638	5.02344	4.99822	6.43137	9.32321	2.03462
AC005899.8	novel transcript	ENSG00000278668.1	-0.181249	0.59624	1	-0.187704	0.613458	0.862354	0.418977	0.58798		0.425432	0.605347		-0.00645513	0.618284	0.995605	0.237728	0.582886		5.55336	12.154	9.0593	4.86508	4.76853	7.09016	13.558	1.97001	1.27155	12.7078	8.33702	5.02344	5.99786	10.1064	9.32321	11.1904
AC005899.9	novel transcript, antisense to PSMD11	ENSG00000279762.3	-0.254702	1.89816	1	-2.34218	2.03896		-1.70758	2.04106		0.379894	2.17023		-2.08747	2.04798		-1.96228	2.03207		0	2.70088	0.754942	2.43254	0	2.02576	0.713578	1.97001	0	0	0	0	0	0.918767	0	0
AC005906.1	eukaryotic translation initiation factor 3, subunit F (EIF3F) pseudogene	ENSG00000255996.1	1.71027	3.69724	1	0	3.72698		-0.925542	3.69174		0.452417	3.7216		-1.37796	3.69724		0.784725	3.7216		0	0	0	0	0.953706	2.02576	0	0	0	0	0	0	0	0	0	1.01731
AC005906.2	novel transcript, sense overlapping KCNA1	ENSG00000256654.4	-2.03006	3.27618	1	-0.933318	3.27618		0	3.32446		-1.04124	3.32446		1.09674	3.32446		-1.97456	3.27618		0.925561	0	0.754942	0.810847	0	0	0	0	0	1.15526	0	0	0	0	0	0
AC005906.3	novel transcript	ENSG00000285523.1	-0.586313	1.52554	1	-1.12047	1.64303		-0.877865	1.69619		-0.343706	1.80209		-0.534159	1.69383		-1.46418	1.64547		3.70224	0	0.754942	0.810847	1.90741	0	0	1.97001	1.27155	0	0	1.25586	0	0.918767	0	1.01731
AC005908.3	novel transcript, antisense to PRMT8	ENSG00000287243.2	-0.418459	0.476384	1	-1.75814	0.55253	0.0073079	-0.769934	0.511105	0.402776	0.569745	0.582591		-1.33968	0.559383	0.0590729	-1.18839	0.503568	0.0958195	17.5857	25.6584	15.0988	12.9735	10.4908	15.1932	14.2716	14.7751	2.5431	6.93154	6.25276	6.2793	2.99893	16.5378	8.47564	4.06924
AC005911.1	novel transcript	ENSG00000278356.1	0.329344	0.641377	1	0.558207	0.649698	0.580017	0.112953	0.615826		-0.11591	0.624289		0.228864	0.627386	0.840376	0.442297	0.638555		5.55336	2.70088	6.03954	0.810847	3.81482	7.09016	4.28147	3.94002	7.62931	5.77629	4.16851	5.02344	6.99751	5.5126	5.08538	3.05193
AC005912.1	ribosomal protein S27 (RPS27) pseudogene	ENSG00000227081.5	-1.5331	1.69754	1	-0.459663	1.68479		2.83265	1.58712		1.75921	1.57379		1.07344	1.80746		1.29955	1.44613		0.925561	2.70088	0	0	0	0	0	0.985006	0	0	1.04213	1.25586	2.99893	2.7563	1.69513	0
AC005912.2	novel transcript	ENSG00000275850.1	0.606593	0.638875	1	0.320559	0.6826	0.784394	-0.195299	0.609594		0.0907346	0.655076		-0.286034	0.640712	0.800962	0.411294	0.653526		2.77668	6.75221	2.26483	1.62169	2.86112	8.10304	2.14073	6.89504	3.81466	4.62103	4.16851	2.51172	3.99857	4.59383	1.69513	7.12117
AC005912.3		ENSG00000278469.1	0.267167	2.32587	1	0.996011	2.30653		-1.57722	2.365		-2.30606	2.34578		0.728844	2.29828		-1.31005	2.37259		0	0	0.754942	0.810847	0	1.01288	1.42716	0	1.27155	0	3.12638	0	0	0	0	0
AC005914.1	novel transcript	ENSG00000287886.1	-1.01626	0.819565	1	-1.97568	1.03785		-0.908241	1.03088		0.0511715	1.21163		-0.959412	1.09943		-1.92451	0.964897		3.70224	2.70088	3.77471	4.05423	0.953706	1.01288	2.14073	2.95502	1.27155	1.15526	0	1.25586	1.99929	0	0.847564	1.01731
AC005920.1	novel transcript	ENSG00000247011.2	0.391521	0.751108	1	0.678198	0.757841	0.561306	-0.724558	0.788923		-1.01124	0.795044		0.286677	0.72353	0.824223	-0.333037	0.820458		3.70224	1.35044	0	4.86508	2.86112	2.02576	3.56789	3.94002	5.08621	1.15526	5.21064	3.76758	1.99929	1.83753	1.69513	2.03462
AC005920.3	novel transcript	ENSG00000251665.1	0.709652	2.41937	1	0.232642	2.48406		-2.08107	2.44301		-1.60406	2.50693		-0.47701	2.42861		-1.37142	2.4981		0.925561	1.35044	0	0	0	2.02576	0.713578	0	2.5431	0	0	0	0	0	0	0
AC005921.3	novel transcript, antisense to ANKRD40	ENSG00000262967.1	0.698832	1.39567	1	-1.04679	1.61138		-1.37629	1.4805		0.369333	1.68466		-1.74562	1.52821		-0.677453	1.56634		0.925561	1.35044	0.754942	0	0	2.02576	0	3.94002	0	0	0	1.25586	0	0.918767	0.847564	0
AC005921.4	TEC	ENSG00000278963.1	-0.303852	0.320961	1	-0.115661	0.326807	0.8389	0.292131	0.321484	0.664006	0.10394	0.327242	0.892976	0.188191	0.333468	0.742248	-0.011721	0.314567	0.988309	24.0646	25.6584	13.589	24.3254	16.213	21.2705	17.1259	14.7751	19.0733	28.8814	11.4634	21.3496	16.9939	26.6442	22.0367	19.3289
AC005943.2	TEC	ENSG00000279009.1	-1.51006	3.85482	1	-0.413325	3.85482		0.776838	3.87012		-0.319898	3.87012		1.09674	3.87012		-0.733224	3.85482		0	1.35044	0.754942	0	0	0	0	0	0	1.15526	0	0	0	0	0.847564	0
AC005944.1	novel transcript, antisense to AES	ENSG00000267469.1	-0.474675	0.610589	1	0.0600999	0.599582	0.958716	0.846148	0.593082		0.311373	0.581497		0.534775	0.626793	0.590139	0.371473	0.564232		4.6278	5.40177	5.28459	4.86508	2.86112	3.03864	2.14073	6.89504	5.08621	6.93154	5.21064	3.76758	4.99822	10.1064	5.08538	6.10386
AC005954.1	novel transcript, sense intronic to APBA3	ENSG00000267138.1	-0.296862	0.669551	1	-0.591854	0.724679	0.602331	0.338696	0.667836		0.633688	0.722866		-0.294992	0.738713	0.822912	0.0418346	0.652225		4.6278	1.35044	7.54942	3.24339	4.76853	3.03864	2.85431	3.94002	2.5431	1.15526	3.12638	5.02344	3.99857	7.35013	5.93295	1.01731
AC005962.1	novel transcript, antisense to EPX	ENSG00000278627.1	-0.293189	0.645535	1	-0.725702	0.697975	0.486486	-1.09859	0.738792		-0.666076	0.784811		-0.432513	0.708101	0.716636	-1.39178	0.729095		12.9578	1.35044	4.52965	4.05423	5.72224	6.07728	2.85431	5.91004	1.27155	5.77629	3.12638	5.02344	1.99929	1.83753	2.54269	3.05193
AC005962.2	novel transcript, antisense to MKS1	ENSG00000287337.1	-2.31178	1.81013	1	-0.295334	1.66985		0.783899	1.96777		-1.23255	1.83957		2.01645	1.86254		-1.52788	1.78675		0	1.35044	3.01977	0	0	1.01288	0	0	2.5431	1.15526	0	1.25586	1.99929	0	0	0
AC005972.3	novel transcript	ENSG00000283538.3	0.0622696	0.271677	1	-2.0511	0.329337	1.18805e-08	-1.07007	0.286551	0.00491458	1.0433	0.341649	0.0249316	-2.11337	0.328407	3.80412e-09	-1.0078	0.287601	0.00615154	59.2359	56.7185	77.759	47.84	69.6205	51.6569	87.77	44.3253	15.2586	15.0183	16.674	11.3027	16.9939	38.5882	41.5306	23.3981
AC006001.1	novel pseudogene	ENSG00000177418.2	-0.347698	1.0774	1	0.0558726	1.07277		0.763672	1.03627		0.360101	1.03108		0.403571	1.10954		0.415974	0.996677		0.925561	4.05132	0	1.62169	0.953706	3.03864	0	0.985006	1.27155	2.31051	2.08425	0	1.99929	2.7563	2.54269	0
AC006001.2	novel transcript	ENSG00000226824.7	-0.0172876	0.202977	1	-0.10179	0.210447	0.776721	0.00021724	0.2033	0.999592	0.0847199	0.210722	0.861759	-0.0845027	0.209998	0.821653	-0.0170704	0.203762	0.974154	49.0547	60.7699	61.1503	61.6244	53.4075	65.8372	44.9554	66.9804	58.4914	54.2971	55.2328	47.7227	67.9758	47.7759	63.5673	48.8309
AC006001.3	RAB guanine nucleotide exchange factor (GEF) 1 (RABGEF1) pseudogene	ENSG00000229180.7	-0.0109871	0.138506	1	-0.0144309	0.140091	0.957802	-0.124163	0.13902	0.670904	-0.120719	0.140596	0.662406	-0.00344371	0.139916	0.989556	-0.13515	0.139197	0.58414	325.797	365.97	317.831	277.31	308.047	374.765	302.557	290.577	287.371	402.029	311.596	271.266	275.902	288.493	310.208	294.003
AC006008.1	novel transcript	ENSG00000286912.1	-2.24687	1.97934	1	-0.361287	1.93765		0.776842	2.08111		-1.10874	2.0425		1.88558	2.0425		-1.47003	1.97934		0	1.35044	0.754942	0.810847	0	0	0	0	0	1.15526	0	1.25586	0	0	0.847564	0
AC006017.1	novel transcript	ENSG00000229591.1	-0.497588	0.69414	1	-0.585205	0.730588	0.610526	-0.167955	0.735788		-0.0803384	0.770103		-0.0876169	0.755104	0.951095	-0.665544	0.710618		6.47892	5.40177	5.28459	2.43254	3.81482	6.07728	2.85431	0.985006	2.5431	5.77629	0	5.02344	1.99929	3.67507	3.39026	3.05193
AC006017.2		ENSG00000276213.1	-0.0448778	2.25264	1	0.474772	2.23135		1.10785	2.15425		0.588202	2.13168		0.51965	2.23788		1.06297	2.14735		0	1.35044	0	0.810847	0	1.01288	0	0.985006	1.27155	0	1.04213	0	0	0.918767	0.847564	2.03462
AC006020.1	tetratricopeptide repeat domain 14 (TTC14) pseudogene	ENSG00000226636.1	-0.768378	0.745733	1	-0.30199	0.739055	0.814549	0.513542	0.759853		0.0471536	0.75308		0.466388	0.783586	0.724725	-0.254837	0.713879		3.70224	2.70088	3.01977	9.73016	7.62965	1.01288	0	3.94002	8.90086	2.31051	3.12638	1.25586	3.99857	1.83753	2.54269	8.13848
AC006023.3	methionyl aminopeptidase 2 (METAP2) pseudogene	ENSG00000273444.1	-0.0430851	5.77068	1	-0.38903	5.77068		0.672716	5.76231		1.01866	5.76231		-0.345945	5.77068		0.629631	5.76231		0.925561	0	0	0	0	1.01288	0	0	0	0	0	0	0.999644	0.918767	0	0
AC006026.3	novel transcript	ENSG00000234286.1	-1.09989	1.16754	1	-1.49438	1.29075		-0.294733	1.30562		0.0997587	1.41629		-0.394492	1.37432		-1.39462	1.21728		3.70224	0	2.26483	2.43254	0	1.01288	1.42716	1.97001	0	0	1.04213	2.51172	0	0.918767	0.847564	2.03462
AC006027.1	novel transcript, antisense to NOD1	ENSG00000272638.1	0.693174	0.629648	1	-0.162065	0.687468	0.897586	-0.0531815	0.602118		0.802058	0.662324		-0.855239	0.659021	0.370955	0.639992	0.63322		5.55336	5.40177	1.50988	9.73016	5.72224	11.1417	7.13578	8.86505	2.5431	4.62103	3.12638	8.79102	6.99751	6.43137	11.0183	6.10386
AC006030.1	novel protein	ENSG00000264324.1	-0.042969	0.597463	1	-0.800176	0.686508	0.42454	-0.77269	0.656513		-0.0154825	0.73813		-0.757207	0.686144	0.461936	-0.815659	0.656877		2.77668	5.40177	5.28459	6.48677	2.86112	7.09016	4.99504	4.92503	3.81466	4.62103	2.08425	1.25586	4.99822	1.83753	2.54269	2.03462
AC006033.1	coiled-coil-helix-coiled-coil-helix domain containing 10 (CHCHD10) pseudogene	ENSG00000231916.1	-0.764421	5.77068	1	-0.38903	5.77068		1.45472	5.76763		1.07933	5.76763		0	5.77068		0.690298	5.76763		0	0	0.754942	0	0	0	0	0	0	0	0	0	0.999644	0.918767	0	0
AC006041.2	novel transcript	ENSG00000286376.1	-0.69966	1.01192	1	-1.75399	1.24657		0.400565	1.0418		1.4549	1.27056		-1.05433	1.30229		-0.299095	0.971365		4.6278	2.70088	0.754942	0.810847	3.81482	0	1.42716	0	1.27155	1.15526	0	0	2.99893	0	1.69513	2.03462
AC006042.1	novel transcript	ENSG00000227719.1	-1.10265	4.77198	1	-0.723224	4.77232		0.0595258	4.80375		-0.319897	4.80409		0.379423	4.80375		-1.04312	4.77232		0	0	0.754942	1.62169	0	0	0.713578	0	1.27155	0	0	0	0.999644	0	0	0
AC006042.2	peptidylprolyl isomerase (cyclophilin)-like 4 (PPIL4) pseudogene	ENSG00000233264.2	-0.336058	0.57488	1	-0.0588396	0.579364	0.958214	0.146388	0.582425		-0.13083	0.586753		0.277218	0.590635	0.789604	-0.18967	0.570984	0.878646	6.47892	14.8549	4.52965	8.10847	3.81482	13.1674	6.4222	2.95502	10.1724	9.24206	5.21064	6.2793	3.99857	5.5126	11.0183	8.13848
AC006042.3	novel transcript	ENSG00000234141.1	-0.10957	0.973068	1	-0.467629	1.05784		0.360997	0.952973		0.719057	1.03894		-0.35806	1.06274		0.251427	0.947259		2.77668	1.35044	1.50988	1.62169	1.90741	3.03864	1.42716	0.985006	0	2.31051	0	3.76758	0.999644	2.7563	2.54269	3.05193
AC006043.1	novel transcript	ENSG00000285892.1	0.376259	1.03212	1	-0.732306	1.19794		-0.990002	1.10319		0.118563	1.2598		-1.10856	1.16909		-0.613743	1.1339		1.85112	1.35044	1.50988	2.43254	1.90741	2.02576	2.14073	2.95502	0	0	2.08425	2.51172	0.999644	0	3.39026	0
AC006058.1	novel transcript	ENSG00000261786.1	0.629457	1.6729	1	2.02358	1.56167		0.555273	1.55824		-0.838853	1.43573		1.39413	1.50659		1.18473	1.61149		0	1.35044	0	0	0	1.01288	0.713578	0	1.27155	1.15526	1.04213	1.25586	0	0.918767	0.847564	1.01731
AC006058.3	novel transcript	ENSG00000272121.1	0.995534	1.30989	1	0.70975	1.38256		-1.56895	1.41472		-1.28317	1.48226		-0.285784	1.2516		-0.57342	1.53196		0	1.35044	0.754942	0.810847	0.953706	2.02576	1.42716	0.985006	1.27155	0	1.04213	2.51172	1.99929	0	0	0
AC006059.1	novel transcript	ENSG00000230084.6	-0.208252	0.337043	1	0.944191	0.315126	0.012362	0.25306	0.336011	0.732145	-0.899384	0.31393	0.0386615	1.15244	0.320875	0.00221495	0.0448074	0.330555	0.955786	11.1067	21.6071	21.8933	9.73016	16.213	14.1803	13.558	10.8351	35.6035	24.2604	26.0532	35.1641	13.995	19.2941	13.561	18.3116
AC006059.4	novel transcript, antisense to CCDC13	ENSG00000287417.1	-0.00650901	1.63314	1	2.39439	1.43434		1.65994	1.48326		-0.740965	1.26093		2.4009	1.45233		1.65343	1.46559		0.925561	0	0	0.810847	0.953706	0	0	0.985006	7.62931	1.15526	1.04213	1.25586	1.99929	0	1.69513	2.03462
AC006059.5	novel transcript, antisense to ZBTB47	ENSG00000287629.1	-0.125337	1.57949	1	0.828833	1.52172		0.475452	1.54521		-0.478718	1.48595		0.954169	1.53136		0.350115	1.5357		0	1.35044	1.50988	0.810847	1.90741	1.01288	0.713578	0	2.5431	3.46577	0	1.25586	0	0.918767	2.54269	1.01731
AC006062.1	novel transcript	ENSG00000287171.1	0.192882	1.08894	1	-1.82332	1.37664	0.351304	-0.542637	1.13381		1.47357	1.41308		-2.0162	1.35593	0.291679	-0.349754	1.15873		0	4.05132	0.754942	1.62169	0	1.01288	1.42716	3.94002	0	1.15526	0	0	0	3.67507	0.847564	0
AC006063.1	novel transcript	ENSG00000255608.1	0.678259	2.683	1	1.72359	2.67284		1.33397	2.62116		0.288637	2.61066		1.04533	2.67284		2.01223	2.62116		0	0	0	0	0	1.01288	0	0	0	0	1.04213	1.25586	1.99929	0	0	1.01731
AC006064.2	novel transcript, antisense to CHD4	ENSG00000247853.2	-0.703734	0.664811	1	-0.795424	0.710931	0.448062	0.397211	0.68389		0.488901	0.72859		-0.0916897	0.751538	0.948595	-0.306523	0.638916		3.70224	8.10265	5.28459	2.43254	1.90741	1.01288	4.28147	3.94002	5.08621	1.15526	1.04213	3.76758	3.99857	2.7563	4.23782	4.06924
AC006064.3	novel transcript	ENSG00000255966.1	0.3125	0.556566	1	-0.0878715	0.600742	0.937921	0.214506	0.531533		0.614877	0.577474		-0.400371	0.583945	0.679197	0.527006	0.54994		3.70224	5.40177	6.03954	5.67593	15.2593	4.05152	2.85431	5.91004	5.08621	5.77629	6.25276	2.51172	13.995	2.7563	6.78051	8.13848
AC006064.4	novel transcript, antisense to GAPDH	ENSG00000269968.1	-0.253655	0.373388	1	0.193132	0.371092	0.758245	0.0602714	0.379654	0.957246	-0.386516	0.377301	0.582906	0.446787	0.377496	0.422066	-0.193384	0.373289	0.79456	12.0323	16.2053	10.5692	24.3254	3.81482	16.2061	13.558	19.7001	12.7155	19.6394	18.7583	20.0938	16.9939	11.944	14.4086	10.1731
AC006077.2	TEC	ENSG00000279799.1	0.360131	0.430923	1	-0.00905603	0.470194	0.991682	-0.611645	0.447044		-0.242458	0.48481		-0.369187	0.452028	0.608522	-0.251514	0.465418		4.6278	6.75221	7.54942	8.91931	9.53706	7.09016	9.27651	9.85006	3.81466	10.3973	6.25276	7.53516	5.99786	6.43137	5.08538	6.10386
AC006111.1	novel transcript	ENSG00000261938.1	1.06675	1.44642	1	-1.60198	1.6692		-1.14832	1.47895		1.52042	1.69671		-2.66873	1.59326		-0.0815616	1.56082		0	1.35044	0.754942	0.810847	2.86112	1.01288	1.42716	0	0	0	0	0	0	0	1.69513	1.01731
AC006111.2	novel transcript, sense overlapping TRAP1	ENSG00000263235.1	-0.0916364	0.446534	1	-0.990476	0.535281	0.161075	0.26576	0.439903		1.1646	0.529637		-0.898839	0.537329	0.223619	0.174123	0.437412	0.848458	8.33005	4.05132	9.81424	9.73016	10.4908	7.09016	6.4222	6.89504	5.08621	2.31051	2.08425	7.53516	11.9957	9.18767	7.62808	8.13848
AC006112.1	novel transcript, sense intronic to RBFOX1	ENSG00000286635.1	-0.628619	3.1248	1	-0.255581	3.12429		0.741702	3.12777		0.368664	3.12727		0.373038	3.13997		0.113083	3.11186		0	0	0	2.43254	0	0	0	0.985006	0	0	0	1.25586	0	0	0.847564	1.01731
AC006115.2	novel transcript (contains ZIM2-AS1 and PEG3-AS1)	ENSG00000286125.1	-0.533871	0.969309	1	-1.0711	1.08612		-0.319196	1.04797		0.218037	1.15643		-0.537233	1.12134		-0.853066	1.01019		0	4.05132	2.26483	3.24339	3.81482	3.03864	0	0.985006	1.27155	1.15526	2.08425	0	1.99929	1.83753	0.847564	1.01731
AC006116.10	novel transcript	ENSG00000267606.1	-0.0469438	0.919995	1	-1.9189	1.20092		-1.52625	1.0795		0.345706	1.32639		-1.87196	1.20081		-1.57319	1.07962		0.925561	2.70088	4.52965	4.05423	0.953706	5.0644	6.4222	0	0	1.15526	2.08425	0	1.99929	0.918767	0	1.01731
AC006116.11	novel transcript	ENSG00000267776.1	0.235753	0.877329	1	-0.421407	0.996415		-1.20336	1.00901		-0.546202	1.11358		-0.65716	0.971942		-0.967609	1.03265		2.77668	2.70088	1.50988	0.810847	1.90741	4.05152	2.14073	0.985006	0	2.31051	3.12638	0	0	1.83753	0	2.03462
AC006116.12	novel transcript, antisense to ZNF582	ENSG00000285996.1	0.418843	0.436338	1	0.691038	0.437865	0.249062	-0.467528	0.437435	0.594959	-0.739722	0.438935	0.298344	0.272195	0.429903	0.704864	-0.0486847	0.445266	0.96425	12.0323	37.8124	13.589	19.4603	15.2593	38.4894	27.1159	27.5802	11.444	58.9181	29.1796	33.9082	7.99715	28.4818	27.1221	15.2596
AC006116.2	glycerol-3-phosphate dehydrogenase 2 (mitochondrial), pseudogene	ENSG00000266907.1	-0.164321	0.53345	1	-0.899172	0.615222	0.293048	-0.700124	0.58949		0.0347272	0.66435		-0.734851	0.620738	0.422013	-0.864445	0.583689		3.70224	9.45309	5.28459	8.10847	4.76853	6.07728	6.4222	5.91004	6.35776	1.15526	4.16851	2.51172	3.99857	0	7.62808	3.05193
AC006116.3	NADH dehydrogenase (ubiquinone) complex I, assembly factor 1, pseudogene	ENSG00000266932.1	0.299997	1.07056	1	0.276087	1.11187		-1.34563	1.23615		-1.32172	1.27158		-0.0239105	1.07642		-1.04563	1.26734		0.925561	0	2.26483	1.62169	1.90741	1.01288	0.713578	2.95502	0	3.46577	2.08425	1.25586	0	1.83753	0.847564	0
AC006116.4	Vomeronasal type-2 receptor, pseudogene	ENSG00000267145.1	1.20594	2.00562	1	0.310732	2.08634		-0.573244	1.98578		0.321965	2.06784		-0.895209	2.01302		0.632697	2.06069		0	1.35044	0	0	0.953706	0	1.42716	0	0	1.15526	0	0	0	0	0.847564	1.01731
AC006116.5	novel transcript, antisense to ZNF582	ENSG00000267192.1	0.780841	1.166	1	1.33995	1.15059		-0.461874	1.12007		-1.02099	1.10357		0.559112	1.04239		0.318967	1.22154		0.925561	0	1.50988	0.810847	2.86112	2.02576	1.42716	0	1.27155	4.62103	2.08425	1.25586	0.999644	1.83753	1.69513	0
AC006116.6	novel transcript, sense intronic to ZSCAN5A	ENSG00000267298.1	-0.505812	0.547278	1	-0.869288	0.603411	0.301167	0.036651	0.572039		0.400126	0.625746		-0.363475	0.624783	0.731842	-0.469161	0.548578		7.40449	9.45309	5.28459	5.67593	2.86112	3.03864	6.4222	6.89504	2.5431	3.46577	4.16851	5.02344	0.999644	9.18767	5.08538	5.08655
AC006116.7	novel transcript, sense intronic to ZSCAN5A	ENSG00000267429.1	-0.204643	0.929452	1	-0.0755272	0.952068		-1.03203	1.06716		-1.16114	1.08674		0.129116	0.96453		-1.23667	1.05603		0	5.40177	4.52965	0.810847	0.953706	2.02576	2.14073	2.95502	0	4.62103	3.12638	1.25586	0	0	3.39026	1.01731
AC006116.8	unamed protein product, pseudogene	ENSG00000267459.1	0.657197	0.696522	1	-2.30215	1.16777	0.129904	-1.69886	0.816457		1.26049	1.24304		-2.95935	1.13997	0.0372559	-1.04166	0.85502		1.85112	2.70088	5.28459	1.62169	4.76853	7.09016	3.56789	2.95502	0	0	1.04213	1.25586	0.999644	1.83753	1.69513	1.01731
AC006116.9	novel transcript, antisense to ZSCAN5A	ENSG00000267549.6	0.0150431	0.498936	1	-0.139125	0.527717	0.884371	0.00577152	0.498246		0.159939	0.526867		-0.154168	0.524695	0.874494	0.0208146	0.501382		5.55336	8.10265	10.5692	4.05423	5.72224	10.1288	7.84935	4.92503	5.08621	10.3973	10.4213	0	3.99857	8.2689	6.78051	9.15579
AC006127.1		ENSG00000278643.1	-0.502837	3.7402	1	-0.351624	3.7517		-1.46359	3.783		-1.61481	3.79428		0.151213	3.76843		-1.96643	3.76633		0	2.70088	0.754942	0	0.953706	1.01288	0	0	0	0	2.08425	0	0	0	0	0
AC006128.1	TEC	ENSG00000279716.1	-0.447355	1.07644	1	0.251863	1.03591		-0.238576	1.16727		-0.937794	1.12968		0.699218	1.08506		-0.685931	1.12185		0.925561	0	3.77471	0.810847	0	2.02576	1.42716	0.985006	1.27155	1.15526	2.08425	2.51172	0	1.83753	0.847564	1.01731
AC006130.3	novel transcript	ENSG00000287766.1	-0.285482	0.410413	1	0.441397	0.400679	0.456662	-0.0883343	0.421696	0.940187	-0.815213	0.412158	0.198391	0.726879	0.407465	0.187106	-0.373816	0.41515	0.618389	16.6601	17.5557	7.54942	22.7037	17.1667	14.1803	5.70862	16.7451	16.5302	31.1919	19.8004	16.3262	19.9929	11.0252	10.1708	8.13848
AC006141.1	novel transcript, sense intronic to MBTD1	ENSG00000264895.1	-0.102714	0.282003	1	-0.349493	0.299418	0.42362	-0.157192	0.288469	0.8214	0.0895875	0.305441	0.903536	-0.246779	0.300553	0.606019	-0.259906	0.287284	0.616385	17.5857	35.1115	27.9329	29.1905	27.6575	32.4122	20.6938	19.7001	22.8879	30.0367	16.674	15.0703	13.995	26.6442	24.5794	25.4327
AC006144.2	novel transcript	ENSG00000287379.1	-1.24591	1.13589	1	-0.484527	1.07976		0.386399	1.21918		-0.374988	1.16663		0.761387	1.21249		-0.859515	1.08727		2.77668	2.70088	0.754942	2.43254	0	0	2.14073	0.985006	2.5431	1.15526	1.04213	1.25586	2.99893	0	0	2.03462
AC006146.1	novel transcript, antisense to DNAL1	ENSG00000258660.1	0.387351	2.09962	1	-1.0462	2.22563		-0.984905	2.162		0.448647	2.28466		-1.43355	2.18801		-0.597554	2.20034		0.925561	1.35044	0	0.810847	0	2.02576	0	1.97001	0	1.15526	0	0	0.999644	0	0.847564	0
AC006148.1	novel transcript	ENSG00000242593.7	0.00683395	1.08257	1	-1.45715	1.34776		-0.554289	1.14442		0.909699	1.39777		-1.46399	1.3438		-0.547455	1.14917		0	5.40177	1.50988	0.810847	0	3.03864	2.85431	0.985006	1.27155	0	0	1.25586	0.999644	1.83753	1.69513	0
AC006148.2	novel transcript	ENSG00000243574.2	-0.808932	2.77467	1	0.839927	2.72983		0.079118	2.80881		-1.56974	2.76504		1.64886	2.76011		-0.729814	2.77955		0	0	0	1.62169	0	0	0.713578	0	0	1.15526	1.04213	1.25586	0	0	0.847564	0
AC006160.1	novel transcript, antisense to LAP3	ENSG00000249502.3	-0.417862	0.584462	1	0.233263	0.56728	0.813289	0.402315	0.586184		-0.248809	0.568836		0.651124	0.590058	0.461954	-0.0155468	0.563256		3.70224	2.70088	4.52965	10.541	6.67594	4.05152	2.14073	3.94002	3.81466	4.62103	7.29489	10.0469	3.99857	5.5126	5.93295	6.10386
AC006195.1	RAB3A interacting protein (rabin3)-like 1 (RAB3IL1) pseudogene	ENSG00000238090.1	-0.500796	1.45185	1	0.815472	1.33404		1.01063	1.39583		-0.305639	1.27118		1.31627	1.39628		0.509833	1.3336		0	0	0.754942	1.62169	0	1.01288	0.713578	0	0	1.15526	1.04213	2.51172	0.999644	0.918767	1.69513	0
AC006197.2	novel transcript	ENSG00000286591.1	-0.845966	0.778475	1	-0.0820016	0.74275	0.954792	0.222734	0.823765		-0.541231	0.789793		0.763965	0.805814	0.542395	-0.623232	0.76221		3.70224	5.40177	3.77471	1.62169	1.90741	1.01288	2.14073	2.95502	2.5431	5.77629	2.08425	3.76758	1.99929	1.83753	3.39026	2.03462
AC006206.1	novel transcript	ENSG00000256146.1	0.830829	0.889141	1	0.473169	0.947736		-1.10041	0.923243		-0.742748	0.979411		-0.357659	0.872284		-0.269578	0.994854		0	1.35044	4.52965	0.810847	3.81482	3.03864	2.14073	1.97001	0	4.62103	2.08425	2.51172	0.999644	2.7563	1.69513	0
AC006206.2	novel transcript	ENSG00000256417.1	0.202848	0.359986	1	-0.224847	0.388697	0.728401	-0.368797	0.36606	0.622197	0.0588984	0.394198	0.954461	-0.427695	0.38154	0.452884	-0.165948	0.3735	0.828332	5.55336	22.9575	13.589	16.2169	12.3982	17.219	22.8345	12.8051	8.90086	18.4841	11.4634	10.0469	5.99786	18.3753	21.1891	6.10386
AC006210.2	pseudogene similar to part of radixin (RDX)	ENSG00000238247.2	-1.97784	1.49859	1	-2.25067	1.53906		0.687177	1.62991		0.960008	1.66791		-0.272831	1.72913		-1.29066	1.42727		0.925561	1.35044	1.50988	2.43254	0.953706	0	0.713578	0	1.27155	0	0	0	0.999644	0	0	2.03462
AC006213.1	novel transcript, antisense to ZNF155	ENSG00000266921.2	-0.069552	0.382856	1	-0.633232	0.423865	0.280597	-0.0937323	0.388735	0.929373	0.469948	0.429058	0.551081	-0.56368	0.424495	0.357123	-0.163284	0.388025	0.838771	11.1067	12.154	16.6087	13.7844	19.0741	12.1546	10.7037	10.8351	7.62931	10.3973	4.16851	13.8145	8.99679	14.7003	9.32321	16.277
AC006213.2	novel transcript	ENSG00000267058.1	0.0623439	0.348378	1	-0.0777218	0.368396	0.908339	-0.291691	0.357633	0.703482	-0.151626	0.377044	0.861743	-0.140066	0.364818	0.830637	-0.229347	0.361283	0.740425	12.9578	14.8549	18.1186	8.10847	8.58335	16.2061	19.9802	11.8201	10.1724	18.4841	13.5477	8.79102	6.99751	10.1064	16.9513	12.2077
AC006213.3	novel transcript, antisense to ZNF45	ENSG00000267191.2	-1.52286	1.21303	1	0.481772	1.03564		1.33647	1.22629		-0.668161	1.05137		2.00463	1.20473		-0.18639	1.06079		0.925561	2.70088	2.26483	3.24339	0	4.05152	0	0	5.08621	5.77629	2.08425	0	0	2.7563	2.54269	3.05193
AC006213.4	novel transcript, sense intronic to ZNF155	ENSG00000277806.1	0.0403002	0.338234	1	-0.183712	0.364799	0.766852	0.031763	0.336712	0.974595	0.255775	0.36327	0.730371	-0.224012	0.362302	0.712895	0.0720632	0.339415	0.92756	11.1067	16.2053	12.0791	12.9735	13.3519	9.11592	14.2716	15.7601	10.1724	15.0183	8.33702	11.3027	12.9954	11.944	14.4086	14.2423
AC006213.5	novel transcript, sense intronic to ZNF155	ENSG00000278492.1	-0.466097	0.646204	1	-0.0895263	0.646249	0.941454	0.380457	0.651872		0.00388631	0.651672		0.376571	0.672958	0.744753	-0.08564	0.624268		3.70224	1.35044	5.28459	7.29762	4.76853	3.03864	3.56789	1.97001	3.81466	6.93154	4.16851	2.51172	5.99786	5.5126	0.847564	6.10386
AC006213.6	TEC	ENSG00000278917.1	-1.4509	0.738626	1	0.0373963	0.660511	0.976658	0.88241	0.763679		-0.605884	0.688311		1.48829	0.750004	0.132679	-0.568487	0.676039		5.55336	9.45309	3.77471	6.48677	0.953706	2.02576	4.28147	1.97001	0	6.93154	11.4634	8.79102	0	5.5126	5.08538	7.12117
AC006213.7	novel transcript, sense intronic to ZNF404	ENSG00000286613.1	-0.0286529	0.499012	1	-0.005393	0.519242	0.995461	-0.671793	0.545069		-0.695052	0.563434		0.0232599	0.518549	0.981536	-0.700445	0.545736		4.6278	5.40177	5.28459	10.541	4.76853	9.11592	4.28147	7.88005	7.62931	5.77629	3.12638	10.0469	1.99929	6.43137	4.23782	3.05193
AC006230.1	novel transcript, antisense to HS3ST1	ENSG00000287778.1	0.68552	0.801124	1	0.857858	0.813906	0.479555	0.080182	0.741964		-0.0921565	0.755543		0.172338	0.757111	0.903703	0.765702	0.799856		0	2.70088	2.26483	4.05423	6.67594	0	3.56789	1.97001	1.27155	5.77629	3.12638	6.2793	1.99929	3.67507	3.39026	6.10386
AC006237.1	novel transcript, sense intronic to MMP28	ENSG00000271392.1	-0.948279	1.65751	1	-1.84876	1.76408		-0.185661	1.76723		0.714824	1.86723		-0.900484	1.84389		-1.13394	1.68392		0.925561	0	2.26483	1.62169	0	2.02576	0.713578	0	1.27155	0	0	0	0	0	0	3.05193
AC006238.1	novel transcript	ENSG00000272799.1	-0.102603	1.05401	1	0.0925809	1.07353		0.00190999	1.06438		-0.193274	1.08337		0.195184	1.07804		-0.100693	1.0598		1.85112	2.70088	1.50988	0.810847	0.953706	2.02576	2.14073	0.985006	2.5431	1.15526	2.08425	1.25586	0	4.59383	1.69513	0
AC006249.1	novel transcript, sense intronic to CDH2	ENSG00000274578.1	0.55909	0.317272	1	0.296831	0.327618	0.555395	-0.535607	0.316845	0.326653	-0.273347	0.327173	0.67138	-0.262259	0.317805	0.604358	0.0234834	0.326691	0.977658	14.809	31.0602	41.5218	22.7037	20.9815	61.7857	44.2418	34.4752	31.7888	43.8998	33.3481	21.3496	18.9932	27.563	38.1404	25.4327
AC006252.1	novel transcript, antisense to TWF2	ENSG00000243224.1	0.166731	0.566929	1	0.822404	0.552943	0.283105	0.382737	0.537889		-0.272936	0.522879		0.655672	0.540093	0.408265	0.549468	0.550797		2.77668	2.70088	7.54942	4.86508	6.67594	5.0644	4.28147	4.92503	7.62931	6.93154	9.37915	8.79102	8.99679	3.67507	4.23782	10.1731
AC006254.1	novel MUSTN1-ITIH4 readthrough	ENSG00000243696.5	-0.226857	0.522075	1	0.142086	0.522407	0.880208	-0.0049534	0.531625		-0.373896	0.531847		0.368943	0.529348	0.673222	-0.231811	0.524719	0.829621	9.25561	5.40177	6.79448	12.9735	7.62965	12.1546	4.99504	5.91004	3.81466	9.24206	10.4213	15.0703	6.99751	11.0252	5.08538	7.12117
AC006262.1	novel transcript	ENSG00000268460.2	0.285784	2.44184	1	-0.398445	2.48793		-1.00413	2.47269		-0.3199	2.51777		-0.68423	2.47269		-0.718345	2.48793		0.925561	0	0	0.810847	0	0	1.42716	0.985006	0	1.15526	0	0	0	0	0	1.01731
AC006270.2	DnaJ (Hsp40) homolog, subfamily B, member 6 (DNAJB6) pseudogene	ENSG00000264529.1	0.0712572	1.03117	1	-1.14505	1.29425		0.480686	0.975486		1.697	1.2499		-1.21631	1.2846		0.551943	0.988269		0.925561	0	2.26483	1.62169	0.953706	2.02576	1.42716	0.985006	0	0	1.04213	1.25586	0.999644	3.67507	0.847564	2.03462
AC006272.1	novel transcript	ENSG00000268316.1	0.494518	3.28334	1	-0.389035	3.2918		0.382471	3.25908		1.26602	3.26774		-0.883553	3.28334		0.876989	3.26774		0.925561	0	0	0	0	2.02576	0	0	0	0	0	0	0	0	0.847564	1.01731
AC006299.1	novel transcript, antisense to SVIP	ENSG00000246225.7	-0.693335	0.565084	1	-0.651459	0.585932	0.451556	-0.368809	0.619599		-0.410684	0.638559		0.0418758	0.613488	0.971108	-1.06214	0.592335		5.55336	6.75221	10.5692	9.73016	3.81482	7.09016	5.70862	3.94002	5.08621	3.46577	6.25276	6.2793	0.999644	6.43137	4.23782	4.06924
AC006305.4	novel transcript	ENSG00000267732.2	-0.814288	3.91547	1	-0.438894	3.91547		0.0554956	3.92281		-0.319898	3.92281		0.375394	3.92281		-0.758792	3.91547		0.925561	1.35044	0	0	0	0	0	0.985006	0	0	0	1.25586	0	0.918767	0	0
AC006329.1	zinc finger protein 397 (ZNF397) pseudogene	ENSG00000278683.1	-0.140305	4.59975	1	-0.537125	4.60389		0.621305	4.59782		1.01813	4.60196		-0.396821	4.61021		0.481	4.59143		0.925561	0	0	0	0	1.01288	0	0	0	0	0	0	0	0	0.847564	1.01731
AC006330.1	TEC	ENSG00000280388.1	-0.163035	0.241342	1	-0.158461	0.250373	0.699488	-0.00574031	0.245124	0.993906	-0.0103149	0.253956	0.986265	0.00457463	0.252685	0.992303	-0.168776	0.242738	0.712846	34.2457	37.8124	36.9922	30.8122	31.4723	32.4122	33.5381	26.5952	26.7026	38.1235	27.0953	33.9082	23.9914	37.6694	31.3599	31.5366
AC006333.1	novel transcript, antisense to WASL	ENSG00000272686.1	-0.12416	0.147157	1	-0.454776	0.157863	0.0169218	-0.110066	0.150181	0.741538	0.22055	0.16065	0.42747	-0.330616	0.158699	0.110773	-0.234226	0.149297	0.321853	99.035	87.7787	97.3875	111.086	109.676	80.0175	79.9207	96.5306	71.2069	75.0917	61.4855	84.1426	67.9758	96.4705	91.5369	81.3848
AC006349.1	SMT3 suppressor of mif two 3 homolog 2 (S. cerevisiae) (SUMO2) pseudogene	ENSG00000258513.1	-0.662319	5.76324	1	-0.286929	5.76324		-0.66584	5.77068		-1.04123	5.77068		0.37539	5.77068		-1.32816	5.76324		0.925561	0	0	0.810847	0.953706	0	0	0	0	0	1.04213	0	0	0	0	0
AC006360.1		ENSG00000206751.1	-2.27937	1.19674	1	1.07712	0.800843	0.342162	2.87961	1.16654		-0.476883	0.755546		3.3565	1.15995	0.0176165	0.60024	0.810309		4.6278	1.35044	1.50988	1.62169	0	0	1.42716	0	8.90086	2.31051	2.08425	6.2793	3.99857	2.7563	3.39026	3.05193
AC006372.1	novel transcript	ENSG00000223872.2	-1.8401	3.614	1	-0.423984	3.58788		0.0742687	3.68637		-1.34184	3.6608		1.41611	3.66296		-1.76583	3.61184		0	1.35044	1.50988	0.810847	0	0	0	0.985006	0	4.62103	0	0	0.999644	0	0	0
AC006372.2	novel transcript	ENSG00000233191.2	0.59392	5.76391	1	-0.38903	5.77068		-1.30285	5.76391		0	5.77068		-0.982951	5.76391		-0.708926	5.77068		0	1.35044	0	0	0	0	0.713578	0.985006	0	0	0	0	0	0	0	0
AC006372.3	novel transcript	ENSG00000234210.1	-1.35083	1.32059	1	-0.0414876	1.22353		0.44974	1.3952		-0.859606	1.30373		1.30935	1.34835		-0.901093	1.27531		0	0	1.50988	4.86508	0.953706	2.02576	0	0.985006	2.5431	6.93154	0	1.25586	0.999644	3.67507	0	1.01731
AC006378.1	tec	ENSG00000278959.1	-0.766525	0.883494	1	-1.21383	1.00272		-0.815331	1.0671		-0.368025	1.16717		-0.447306	1.05875		-1.58186	1.01154		0.925561	4.05132	2.26483	4.05423	1.90741	2.02576	1.42716	0.985006	1.27155	1.15526	1.04213	1.25586	0.999644	2.7563	0	0
AC006435.1	novel transcript, antisense to MNT	ENSG00000262456.1	0.0478592	1.76167	1	-0.444311	1.78785		-0.327178	1.75607		0.164991	1.7827		-0.49217	1.7763		-0.279319	1.76818		0	4.05132	0	0	0	2.02576	0.713578	0	1.27155	0	0	0	0.999644	0.918767	0	0
AC006435.2	novel transcript, antisense to SGSM2	ENSG00000263345.1	-0.355998	0.542556	1	-0.613279	0.578136	0.476476	-0.335057	0.575163		-0.0777763	0.608668		-0.257281	0.589983	0.805933	-0.691055	0.562998		9.25561	9.45309	6.03954	8.91931	2.86112	10.1288	4.28147	9.85006	2.5431	9.24206	5.21064	5.02344	4.99822	5.5126	5.93295	4.06924
AC006435.5	novel transcript	ENSG00000280280.1	-0.0430857	2.32552	1	0.937854	2.31514		1.88283	2.20402		0.901892	2.19292		0.98094	2.31514		1.83975	2.20402		0	0	0.754942	0	0.953706	0	0	0	0	2.31051	0	0	0.999644	0	1.69513	1.01731
AC006443.1		ENSG00000252985.1	-2.70414	2.22001	1	-2.32875	2.22001		2.96638	2.20435		2.59098	2.20435		0	2.34585		0.262237	2.06921		0	2.70088	1.50988	0.810847	0	0	0	0	0	0	0	0	0.999644	1.83753	3.39026	0
AC006449.2	novel transcript, antisense to MLLT6	ENSG00000275532.1	0.0930565	0.76559	1	-0.0523942	0.810509	0.973422	0.317451	0.738112		0.462902	0.784396		-0.145451	0.801135	0.923786	0.410508	0.748294		1.85112	1.35044	5.28459	2.43254	4.76853	2.02576	2.85431	1.97001	2.5431	3.46577	3.12638	1.25586	0.999644	2.7563	3.39026	7.12117
AC006449.3	novel transcript, antisense to MLLT6	ENSG00000275665.1	-1.37784	3.76509	1	0.349193	3.75244		0	3.78184		-1.67154	3.76941		1.72703	3.76941		-1.32234	3.76509		0	0	0.754942	0.810847	0	0	0	0	1.27155	0	0	1.25586	0	0	0	0
AC006449.5	novel transcript, antisense to PCGF2	ENSG00000277182.1	-0.100297	0.303362	1	0.0268612	0.310601	0.964341	0.45001	0.295429	0.395783	0.322852	0.302774	0.563993	0.127158	0.311983	0.819319	0.349713	0.293953	0.479227	20.3623	18.9062	22.6483	22.7037	21.9352	18.2318	23.5481	15.7601	12.7155	19.6394	33.3481	21.3496	23.9914	40.4257	23.7318	21.3635
AC006449.7	novel transcript	ENSG00000277969.1	-0.153203	0.169009	1	-0.0836399	0.172948	0.776721	-0.0519037	0.171445	0.907932	-0.121467	0.175303	0.735733	0.0695635	0.174079	0.822837	-0.205107	0.170297	0.472682	96.2583	93.1805	92.1029	85.9498	76.2965	75.966	93.4787	82.7405	89.0086	61.2286	96.9179	99.213	88.9683	76.2576	79.671	73.2463
AC006449.9	TEC	ENSG00000279119.1	-2.02136	1.59568	1	-1.66847	1.58933		-0.622783	1.82039		-0.975668	1.81486		0.352885	1.7909		-2.64414	1.62174		0	2.70088	3.01977	1.62169	0	1.01288	0	0.985006	0	1.15526	1.04213	0	0.999644	0	0	0
AC006452.2	novel transcript	ENSG00000285904.1	-0.928764	0.923641	1	-2.13725	1.20265		0.0351628	1.0089		1.24365	1.26941		-1.20849	1.2669		-0.893602	0.927296		1.85112	2.70088	1.50988	4.05423	1.90741	0	1.42716	1.97001	0	1.15526	1.04213	0	0.999644	2.7563	1.69513	0
AC006460.1	novel transcript	ENSG00000228509.5	1.60939	3.92605	1	0	3.94775		-0.21419	3.91938		1.0629	3.94116		-1.27709	3.92605		1.3952	3.94116		0	0	0	0	0.953706	1.01288	0	0	0	0	0	0	0	0	0.847564	1.01731
AC006460.2	novel transcript	ENSG00000284052.1	-0.0336709	0.223658	1	-0.441057	0.240293	0.165289	-0.045525	0.225184	0.942158	0.361861	0.24165	0.373681	-0.407386	0.240046	0.215243	-0.0791959	0.225444	0.870214	63.8637	45.915	30.1977	44.5966	59.1298	42.5409	32.8246	44.3253	41.9612	33.5025	20.8425	40.1875	58.979	45.9383	27.9696	42.727
AC006480.3	novel transcript	ENSG00000273448.1	-0.202702	0.387325	1	0.202506	0.386321	0.756602	0.108664	0.390858	0.916354	-0.296544	0.389759	0.704928	0.405208	0.391661	0.497559	-0.0940384	0.385509	0.915238	9.25561	12.154	14.3439	17.8386	6.67594	18.2318	12.1308	9.85006	16.5302	20.7946	10.4213	13.8145	13.995	14.7003	11.0183	10.1731
AC006483.2	novel transcript, antisense to ACTB	ENSG00000272719.1	-0.298873	1.13261	1	-0.483224	1.18176		-0.090418	1.15921		0.0939323	1.20719		-0.18435	1.19681		-0.389291	1.14374		2.77668	5.40177	0	1.62169	1.90741	1.01288	2.14073	2.95502	1.27155	0	4.16851	1.25586	4.99822	0.918767	0.847564	1.01731
AC006486.2	TEC	ENSG00000279539.1	0.294757	0.449464	1	-0.0085168	0.48794	0.992343	0.0994549	0.4298		0.402728	0.469677		-0.303273	0.471619	0.700411	0.394211	0.447646	0.627363	5.55336	6.75221	5.28459	8.10847	6.67594	5.0644	8.56293	10.8351	2.5431	10.3973	5.21064	7.53516	5.99786	10.1064	9.32321	8.13848
AC006487.1	novel transcript	ENSG00000249906.1	0	4.7112	1	1.66156	4.70004		1.38442	4.70008		-0.32022	4.68885		1.70464	4.70004		1.34134	4.70008		0	0	0	0	0	0	0	0	0	1.15526	0	1.25586	0	0.918767	0	1.01731
AC006487.2	novel transcript	ENSG00000250310.2	-1.65112	3.09209	1	-0.624748	3.08001		0.903385	3.10918		-0.122992	3.09737		1.02638	3.113		-0.74774	3.07602		0	0	1.50988	0.810847	0	0	0	0	0	0	1.04213	0	0	0.918767	0	0
AC006504.1	novel transcript	ENSG00000261770.1	-0.119715	0.439619	1	1.00652	0.413512	0.0504857	0.484213	0.426546	0.564599	-0.642028	0.399406		1.12624	0.416815	0.0288679	0.364497	0.42334	0.63656	2.77668	16.2053	14.3439	6.48677	3.81482	9.11592	14.9851	6.89504	7.62931	20.7946	32.306	16.3262	5.99786	17.4566	13.561	11.1904
AC006504.3	vomeronasal receptor pseudogene	ENSG00000267264.1	0.901798	0.478271	1	0.220209	0.520955	0.808013	-0.34111	0.452417	0.73178	0.340478	0.497187		-0.681589	0.484548	0.324531	0.560687	0.491204	0.503214	8.33005	1.35044	10.5692	4.05423	7.62965	13.1674	12.8444	13.7901	3.81466	16.1736	6.25276	3.76758	7.99715	11.944	11.8659	6.10386
AC006504.5	novel transcript	ENSG00000267575.7	0.155784	0.211651	1	0.036871	0.214234	0.926923	-0.141854	0.211516	0.767776	-0.0229411	0.214096	0.967553	-0.118913	0.213213	0.745702	0.0139299	0.212545	0.97967	144.387	167.455	197.795	120.816	171.667	209.666	219.782	99.4856	158.944	179.065	175.077	128.098	120.957	176.403	207.653	133.268
AC006504.7	novel transcript, sense intronic to novel transcript	ENSG00000281468.1	0.0214648	0.286166	1	-0.554876	0.319416	0.194115	-0.13456	0.28983	0.853542	0.44178	0.32264	0.429278	-0.576341	0.317873	0.178516	-0.113095	0.291516	0.851931	17.5857	20.2566	37.7471	12.1627	19.0741	21.2705	33.5381	13.7901	20.3448	12.7078	14.5898	11.3027	22.9918	13.7815	27.1221	16.277
AC006511.2	ribosomal protein S20 (RPS20) pseudogene	ENSG00000240739.1	0.807136	1.9145	1	0.365285	1.97769		-1.36627	1.94971		-0.924417	2.01158		-0.441852	1.92031		-0.559132	2.00631		0	0	0.754942	0.810847	0	2.02576	0	1.97001	0	0	1.04213	1.25586	0	0.918767	0	0
AC006511.3	heat shock 60kDa protein 1 (chaperonin) (HSPD1) pseudogene	ENSG00000255581.1	0.0253713	0.641146	1	-0.992728	0.748944	0.35082	-0.787287	0.69249		0.230812	0.793008		-1.0181	0.74557	0.340871	-0.761916	0.696081		3.70224	6.75221	6.79448	3.24339	5.72224	4.05152	6.4222	3.94002	1.27155	3.46577	4.16851	1.25586	3.99857	2.7563	1.69513	3.05193
AC006511.4	TEC	ENSG00000279865.1	-0.712896	0.375596	1	-0.489015	0.383147	0.372461	0.283861	0.390554	0.743942	0.0599808	0.397683		0.223881	0.406927	0.74906	-0.429034	0.365702	0.487295	13.8834	21.6071	15.0988	11.3519	10.4908	8.10304	9.27651	8.86505	8.90086	10.3973	13.5477	10.0469	7.99715	7.35013	11.0183	19.3289
AC006511.5	novel transcript	ENSG00000282080.1	0.217848	0.780196	1	-2.76972	1.21849		-1.07495	0.878235		1.91263	1.2835		-2.98757	1.2052		-0.857099	0.896694		3.70224	2.70088	3.01977	0.810847	3.81482	4.05152	2.85431	0.985006	0	1.15526	0	0	2.99893	0.918767	1.69513	0
AC006511.6	novel transcript	ENSG00000284697.1	-0.35163	0.74147	1	0.131197	0.733115	0.923592	-0.342298	0.798691		-0.825125	0.790667		0.482827	0.755181	0.702158	-0.693928	0.777939		0.925561	6.75221	1.50988	5.67593	2.86112	2.02576	3.56789	1.97001	2.5431	4.62103	3.12638	5.02344	1.99929	1.83753	1.69513	3.05193
AC006512.1	ribosomal protein L37 (RPL37) pseudogene	ENSG00000239701.1	0.678257	3.7921	1	2.3121	3.7513		1.05839	3.7642		-0.575453	3.72292		1.63384	3.7513		1.73664	3.7642		0	0	0	0	0	0	0.713578	0	0	2.31051	0	1.25586	0	0	0.847564	2.03462
AC006517.5		ENSG00000278459.1	-1.92166	1.37937	1	-0.939966	1.30799		0.0569587	1.58225		-0.92474	1.52057		0.981699	1.51991		-1.86471	1.38008		1.85112	2.70088	0.754942	1.62169	0.953706	0	0	0.985006	1.27155	0	1.04213	1.25586	0.999644	0.918767	0	0
AC006518.1	taste receptor, type 2 pseudogene	ENSG00000256651.1	-0.224182	0.697843	1	-0.741671	0.770392	0.524551	-1.20729	0.821687		-0.689798	0.88398		-0.517489	0.779551	0.689801	-1.43147	0.813005		2.77668	4.05132	4.52965	6.48677	1.90741	4.05152	2.85431	6.89504	2.5431	2.31051	4.16851	1.25586	0.999644	0.918767	3.39026	1.01731
AC006518.2	taste receptor, type 2, member 12 pseudogene	ENSG00000256682.2	-0.414626	0.806857	1	-0.266786	0.828079	0.854665	0.126466	0.828812		-0.021373	0.84923		0.147839	0.854911	0.927086	-0.288159	0.801088		4.6278	5.40177	2.26483	0.810847	3.81482	1.01288	0.713578	3.94002	0	3.46577	3.12638	3.76758	1.99929	1.83753	4.23782	2.03462
AC006525.1	novel transcript	ENSG00000287390.1	-0.764421	5.77068	1	1.43235	5.7504		0	5.77068		-2.14128	5.7504		2.19678	5.7504		-0.708926	5.77068		0	0	0	0.810847	0	0	0	0	0	1.15526	2.08425	0	0	0	0	0
AC006538.1	novel transcript	ENSG00000261342.1	0.214837	0.380969	1	-0.375593	0.400008	0.537752	0.00477403	0.377515	0.996146	0.595204	0.396685	0.371982	-0.59043	0.395906	0.289802	0.219611	0.381815	0.7687	27.7668	24.3079	20.3834	33.2447	25.7501	37.4765	15.6987	49.2503	13.9871	31.1919	9.37915	30.1406	28.9897	51.4509	15.2562	31.5366
AC006538.3	novel transcript, sense intronic to GNG7	ENSG00000276097.1	-0.877693	1.3391	1	1.04053	1.21454		0.780997	1.34569		-1.13723	1.22117		1.91822	1.2975		-0.0966963	1.26584		0	0	1.50988	5.67593	0.953706	2.02576	0.713578	0	5.08621	4.62103	4.16851	0	1.99929	1.83753	0.847564	2.03462
AC006538.4	novel transcript	ENSG00000286460.1	-0.0940456	0.77876	1	0.410678	0.769843	0.751701	0.331922	0.764234		-0.172802	0.754982		0.504724	0.773132	0.695534	0.237877	0.760908		4.6278	6.75221	0	4.05423	1.90741	8.10304	0.713578	2.95502	5.08621	5.77629	2.08425	5.02344	2.99893	1.83753	3.39026	6.10386
AC006547.1	novel transcript, antisense to C22orf25	ENSG00000236540.7	-0.764421	5.77068	1	-0.38903	5.77068		1.89429	5.74784		1.5189	5.74784		0	5.77068		1.12987	5.74784		0	1.35044	0	0	0	0	0	0	0	0	0	0	1.99929	0.918767	0	0
AC006547.2	novel transcript, antisense to DGCR8	ENSG00000243762.1	0.13744	0.521099	1	0.686817	0.511991	0.343372	-0.178078	0.524452		-0.727455	0.515176		0.549377	0.500791	0.465217	-0.0406379	0.535191		7.40449	5.40177	3.01977	4.86508	5.72224	8.10304	5.70862	2.95502	10.1724	8.0868	8.33702	6.2793	3.99857	4.59383	4.23782	7.12117
AC006547.3	novel transcript, antisense to C22orf25	ENSG00000268292.1	-0.764421	5.77068	1	-0.38903	5.77068		1.9344	5.74654		1.55901	5.74654		0	5.77068		1.16998	5.74654		0	0	0	0.810847	0	0	0	0	0	0	0	0	0.999644	0.918767	0	1.01731
AC006547.4		ENSG00000277950.1	-1.55988	1.87945	1	-0.324011	1.81281		1.08372	1.92073		-0.152147	1.855		1.23587	1.93353		-0.476158	1.79906		0	0	0.754942	2.43254	0	2.02576	0	0	0	5.77629	0	0	0	2.7563	1.69513	0
AC006566.1	novel transcript, sense intronic to PTPRM	ENSG00000273368.1	0.775327	0.83301	1	0.916186	0.846788	0.466622	-0.427897	0.804112		-0.568756	0.818176		0.140859	0.785816	0.924649	0.34743	0.863798		0	1.35044	2.26483	4.86508	3.81482	6.07728	2.14073	1.97001	3.81466	8.0868	2.08425	1.25586	0.999644	1.83753	5.08538	3.05193
AC006581.2	novel transcript, antisense to PHC1 and A2ML1	ENSG00000282022.1	-2.39007	1.66424	1	-2.99344	1.72723		0.432215	1.7947		1.03559	1.85446		-0.603373	1.87593		-1.95785	1.64		1.85112	0	2.26483	4.05423	0	2.02576	0.713578	0	0	1.15526	0	0	0	2.7563	0	1.01731
AC006583.1		ENSG00000206645.1	0.973648	1.71586	1	-0.375307	1.8651		-0.491561	1.65726		0.857393	1.8126		-1.34895	1.76986		0.482086	1.76057		0	1.35044	0	0.810847	0.953706	1.01288	0.713578	0.985006	0	1.15526	0	0	0	0	2.54269	0
AC006942.1	novel transcript, antisense to FUZ	ENSG00000269194.1	0.888468	0.745314	1	2.7556	0.683221	0.000429385	0.516824	0.62797		-1.35031	0.552648		1.86713	0.585852	0.00777845	1.40529	0.7197		1.85112	2.70088	0.754942	2.43254	3.81482	3.03864	1.42716	5.91004	15.2586	8.0868	13.5477	12.5586	8.99679	2.7563	3.39026	5.08655
AC006947.1	novel transcript	ENSG00000229330.2	-0.933619	1.39961	1	0.0233696	1.29272		1.8616	1.30543		0.904616	1.19036		0.956988	1.4491		0.927986	1.12953		0.925561	0	0.754942	1.62169	0.953706	1.01288	0	0	0	1.15526	1.04213	1.25586	0.999644	1.83753	1.69513	2.03462
AC006960.1		ENSG00000201432.1	-1.11775	3.12556	1	0.616046	3.0314		-1.34293	3.20767		-3.07673	3.11596		1.7338	3.10924		-2.46068	3.13227		0	1.35044	0	2.43254	0.953706	0	0.713578	0	0	0	3.12638	2.51172	0	0	0	0
AC006960.4	novel transcript, antisense to KIAA0895	ENSG00000260070.1	-0.0166453	3.28326	1	0.944649	3.24371		-1.5414	3.30378		-2.5027	3.26444		0.961294	3.2419		-1.55805	3.30557		0	0	0.754942	0.810847	0	2.02576	0	0	0	1.15526	1.04213	1.25586	0	0	0	0
AC006963.1		ENSG00000200291.1	-1.2163	2.6518	1	-0.431627	2.63904		-0.69713	2.71365		-1.48181	2.70157		0.784677	2.69592		-1.91343	2.6576		0.925561	0	0.754942	0.810847	0	1.01288	0	0	0	0	0	2.51172	0	0	0	0
AC006963.2	TEC	ENSG00000279587.1	-0.345669	0.803596	1	-2.57547	1.19008	0.0900619	-2.56894	1.20342		-0.339137	1.48945		-2.2298	1.20335	0.167025	-2.91461	1.19014		2.77668	2.70088	3.01977	4.86508	3.81482	1.01288	1.42716	4.92503	1.27155	0	1.04213	0	1.99929	0	0	0
AC006971.1	Rho GTPase activating protein 5 (ARHGAP5) pseudogene	ENSG00000218586.3	-0.387239	1.02007	1	-0.178019	1.03947		0.253487	1.0335		0.0442668	1.05232		0.20922	1.07086		-0.133752	1.00094		0.925561	2.70088	1.50988	2.43254	1.90741	0	2.14073	1.97001	1.27155	2.31051	3.12638	0	3.99857	1.83753	1.69513	0
AC006978.1	proteasome (prosome, macropain) 26S subunit, ATPase, 5 (PSMC5) pseudogene	ENSG00000235859.5	-0.465625	0.16061	1	-0.371998	0.16261	0.0695642	-0.0442025	0.163487	0.919108	-0.13783	0.165444	0.672432	0.0936271	0.164823	0.74017	-0.509827	0.161257	0.0157753	255.455	175.557	172.882	265.147	194.556	127.623	125.59	183.211	148.772	158.27	146.94	207.217	144.948	138.734	133.068	186.168
AC006978.2	novel protein, ZNRF2-LINC01176 readthrough	ENSG00000281593.1	1.05377	1.01451	1	1.25884	1.02816		-0.184109	0.910798		-0.389179	0.925655		0.20507	0.903972		0.869665	1.03418		0.925561	0	0.754942	2.43254	2.86112	2.02576	1.42716	1.97001	0	2.31051	3.12638	5.02344	0.999644	1.83753	2.54269	2.03462
AC006994.1	novel transcript	ENSG00000279317.2	-0.639224	0.858012	1	-0.9244	0.933884	0.510985	0.25059	0.886257		0.535766	0.959644		-0.285176	0.974859	0.874885	-0.388634	0.8408		3.70224	0	3.77471	4.05423	0.953706	1.01288	4.99504	0.985006	0	3.46577	3.12638	0	3.99857	0.918767	2.54269	2.03462
AC007000.2	ribosomal protein L7a (RPL7A) pseudogene	ENSG00000213542.3	0.908175	1.24971	1	-1.69241	1.4994		0.230952	1.09309		2.83154	1.37162		-2.60059	1.38608		1.13913	1.23319		2.77668	0	0	0	0.953706	3.03864	0.713578	0.985006	0	0	0	0	0.999644	2.7563	0.847564	2.03462
AC007000.3	pseudogene similar to part of SWI/SNF related, matrix associated, actin dependent regulator of chromatin, subfamily a, member 1 SMARCA1	ENSG00000225726.1	-0.641498	2.03813	1	-0.998896	2.04217		0.0342477	2.07301		0.391646	2.07681		-0.357398	2.07629		-0.60725	2.03869		0	1.35044	0	0.810847	0.953706	0	0	0	0	0	0	0	0	0	0	1.01731
AC007000.4	novel transcript	ENSG00000259628.1	-0.0926786	2.42899	1	1.08707	2.39429		0.683228	2.41692		-0.496519	2.38184		1.17975	2.40516		0.590549	2.40613		0.925561	0	0	0	0	0	0	0.985006	0	1.15526	1.04213	0	0	0	0.847564	1.01731
AC007009.1	novel transcript, antisense to ICA1	ENSG00000244239.1	1.11315	1.96023	1	0.33231	2.02653		0.244585	1.86451		1.02543	1.93504		-0.78084	1.96023		1.35774	1.93504		0	1.35044	0	0	1.90741	0	0.713578	0	0	0	0	1.25586	0	0	0.847564	2.03462
AC007014.2	novel transcript, sense intronic to CLEC16A	ENSG00000274038.1	0.0696289	0.89905	1	0.881589	0.865477	0.496524	-0.29544	0.92766		-1.1074	0.89482		0.81196	0.857104	0.542704	-0.225811	0.935297		0.925561	1.35044	0	5.67593	1.90741	2.02576	2.85431	0.985006	2.5431	1.15526	8.33702	2.51172	0.999644	1.83753	3.39026	0
AC007029.2	novel transcript	ENSG00000271185.1	-2.46465	1.67087	1	0.788179	1.46329		0.797869	1.80295		-2.45496	1.61472		3.25283	1.62829		-1.66678	1.65746		0.925561	1.35044	1.50988	0	0	0	0	0	3.81466	1.15526	1.04213	1.25586	0	0.918767	0	0
AC007032.1	novel transcript, antisense to NAMPT	ENSG00000273320.1	-0.122729	0.517235	1	0.242741	0.517785	0.784923	-0.148252	0.530629		-0.513723	0.53103		0.365471	0.521257	0.671142	-0.270982	0.527219		3.70224	4.05132	14.3439	8.10847	10.4908	7.09016	4.99504	4.92503	10.1724	10.3973	9.37915	5.02344	4.99822	4.59383	8.47564	7.12117
AC007036.2	novel transcript	ENSG00000230751.1	-0.0142761	0.687452	1	0.0386078	0.700645	0.977303	-0.868767	0.731909		-0.921651	0.744225		0.0528839	0.698993	0.968499	-0.883043	0.733486		12.0323	4.05132	3.77471	6.48677	4.76853	12.1546	6.4222	1.97001	8.90086	9.24206	2.08425	7.53516	1.99929	5.5126	4.23782	2.03462
AC007036.5	novel transcript, antisense to PLEKHA8	ENSG00000286847.1	-0.265335	0.800251	1	-1.22897	0.981947	0.383019	-0.660699	0.898118		0.30294	1.06296		-0.963639	0.9967	0.532602	-0.926034	0.881677		3.70224	2.70088	3.77471	0.810847	2.86112	3.03864	2.14073	0.985006	1.27155	1.15526	2.08425	0	0	2.7563	1.69513	1.01731
AC007038.1	novel transcript, antisense to KANSL1L	ENSG00000272807.1	0.225109	0.403756	1	0.959805	0.392797	0.0494005	0.246204	0.387651	0.784881	-0.488492	0.376063	0.457049	0.734696	0.382609	0.148812	0.471313	0.397709	0.481431	12.9578	8.10265	11.3241	8.10847	22.8889	6.07728	7.84935	11.8201	24.1595	20.7946	19.8004	12.5586	16.9939	7.35013	17.7988	14.2423
AC007040.2	novel protein	ENSG00000258881.6	0	5.77068	1	0	5.77068		1.42675	5.76563		1.05136	5.76563		0	5.77068		1.38367	5.76563		0	0	0	0	0	0	0	0	0	0	0	0	0	0.918767	0.847564	0
AC007066.1	ribosomal protein S25 (RPS25) pseudogene	ENSG00000213216.2	-1.65301	2.72132	1	0.0643667	2.69767		1.39768	2.74499		-0.3197	2.72162		1.71738	2.74431		-0.255334	2.69837		0	0	1.50988	0.810847	0	0	0	0	1.27155	0	1.04213	0	0.999644	0	0.847564	0
AC007066.2	novel transcript, overlapping RABGAP1	ENSG00000261094.2	-0.124247	0.218767	1	-0.244355	0.231462	0.478762	-0.212184	0.22685	0.651867	-0.0920757	0.23905	0.86719	-0.120108	0.233044	0.765949	-0.336431	0.225223	0.349413	41.6502	31.0602	49.0712	25.1362	26.7038	32.4122	40.6739	35.4602	39.4181	32.3472	27.0953	26.3731	30.989	27.563	33.055	25.4327
AC007091.1	novel transcript	ENSG00000223838.2	-0.662034	2.1225	1	0.70467	2.08318		0.386511	2.12872		-0.980193	2.08951		1.3667	2.09606		-0.275523	2.1161		0	1.35044	1.50988	0	0	0	1.42716	0	0	1.15526	1.04213	1.25586	0	0.918767	0.847564	0
AC007098.1	novel transcript, antisense to EHBP1	ENSG00000231609.7	0.55037	0.539726	1	-0.0704765	0.588656	0.950244	-0.407674	0.533067		0.213172	0.582463		-0.620846	0.564226	0.463469	0.142696	0.558884		3.70224	9.45309	6.79448	4.05423	11.4445	7.09016	5.70862	9.85006	2.5431	4.62103	6.25276	8.79102	5.99786	6.43137	5.08538	8.13848
AC007098.2	ribosomal protein S20 (RPS20) pseudogene	ENSG00000237162.1	1.07432	1.15786	1	0.464288	1.26256		-0.373197	1.06316		0.236834	1.17587		-0.610031	1.13735		0.701121	1.19619		0.925561	0	2.26483	0	1.90741	3.03864	1.42716	0.985006	2.5431	1.15526	1.04213	0	0.999644	0.918767	1.69513	2.03462
AC007106.2	novel transcript	ENSG00000287389.1	-2.9097	1.83892	1	-1.77063	1.79382		0.0554959	2.04096		-1.08357	2.00118		1.13907	2.00118		-2.8542	1.83892		0	1.35044	3.77471	2.43254	0.953706	0	0	0	0	1.15526	1.04213	0	0	0	0.847564	0
AC007114.1	novel transcript	ENSG00000263004.2	-0.694436	0.323263	1	-0.580436	0.328941	0.185554	0.114184	0.332309	0.893364	0.000184739	0.337808	0.99963	0.113999	0.33904	0.853588	-0.580251	0.321998	0.236811	44.4269	37.8124	33.9724	45.4074	29.5649	10.1288	29.9703	30.5352	25.431	21.9499	29.1796	31.3965	30.989	16.5378	28.8172	32.5539
AC007126.1	novel transcript	ENSG00000250497.1	1.4493	1.22404	1	1.91249	1.21803		0.463047	0.987176		-0.000143613	0.979475		0.46319	1.01106		1.91235	1.19827		0	1.35044	0	1.62169	2.86112	1.01288	2.14073	0.985006	3.81466	3.46577	0	3.76758	5.99786	2.7563	0.847564	1.01731
AC007128.1	novel transcript, antisense to ICA1	ENSG00000229970.3	-0.389192	0.932027	1	-0.45987	0.982048		-0.595205	1.03699		-0.524527	1.08157		-0.0706775	1.01033		-0.984397	1.00948		2.77668	1.35044	2.26483	2.43254	4.76853	1.01288	0.713578	0.985006	2.5431	2.31051	0	2.51172	0.999644	1.83753	0.847564	1.01731
AC007160.1	ribosomal protein L36 (RPL36) pseudogene	ENSG00000176043.5	0.185076	5.75645	1	-0.37079	5.76723		-0.877722	5.75928		-0.321856	5.77004		-0.555866	5.75941		-0.692646	5.7671		0	1.35044	0.754942	0	0.953706	0	0	0.985006	0	1.15526	0	0	0	0.918767	0	0
AC007182.1	novel transcript, antisense to FLVCR2	ENSG00000224721.1	1.56491	3.72703	1	-0.363687	3.78379		-1.51247	3.72839		0.416122	3.78511		-1.92859	3.73003		0.0524345	3.78219		0.925561	0	0	0	0.953706	0	1.42716	0.985006	0	0	0	0	0	0	0	1.01731
AC007191.1	TEC	ENSG00000279407.1	0.130664	0.18376	1	-0.294069	0.190747	0.261984	-0.154744	0.183947	0.692675	0.269989	0.190915	0.407773	-0.424733	0.189481	0.0815483	-0.0240795	0.185249	0.956776	125.876	143.147	116.261	105.41	136.38	163.074	139.861	95.5456	124.612	101.663	77.1174	95.4454	97.9651	109.333	126.287	147.51
AC007192.1	novel protein, readthrough between PIK3R2 and IFI30	ENSG00000268173.3	-0.523574	2.09417	1	0.549749	2.03448		0.621638	2.07759		-0.451685	2.017		1.07332	2.06788		0.0980638	2.04441		1.85112	0	0.754942	0	0	2.02576	0	0	0	2.31051	2.08425	0	0	0	1.69513	1.01731
AC007192.2	novel transcript, antisense to MAST3	ENSG00000269145.2	-1.44677	2.01168	1	-1.07138	2.01168		2.32078	1.91479		1.94538	1.91479		0	2.02539		0.874004	1.89957		0	1.35044	0	0.810847	0	0	0	0	0	0	0	0	0.999644	1.83753	0	1.01731
AC007193.2	novel transcript, antisense to HIF3A	ENSG00000269124.1	0.67825	5.77068	1	0	5.77068		0.691492	5.76452		1.03744	5.76452		-0.345945	5.77068		1.36974	5.76452		0	0	0	0	0	0	0	0.985006	0	0	0	0	0	0.918767	0	1.01731
AC007193.3	novel transcript, antisense to PPP5C	ENSG00000269151.1	-1.10911	0.866943	1	-0.562315	0.847402	0.684301	0.636711	0.899197		0.0899164	0.880106		0.546795	0.934942	0.73021	-0.472399	0.807718		0.925561	5.40177	3.77471	4.05423	0.953706	2.02576	1.42716	1.97001	1.27155	2.31051	5.21064	0	2.99893	1.83753	0	5.08655
AC007216.2	novel transcript, antisense to GSPT1	ENSG00000261216.1	-1.45067	2.82791	1	-0.226778	2.7988		0.03198	2.89095		-1.19191	2.86266		1.22389	2.8668		-1.41869	2.82378		0.925561	1.35044	0.754942	0	0	1.01288	0	0	0	0	0	2.51172	0	0.918767	0	0
AC007216.3	novel transcript, sense intronic to GSPT1	ENSG00000261560.1	-0.26867	0.463025	1	-0.43647	0.490745	0.563926	0.00526402	0.474054	0.996513	0.173064	0.501013		-0.1678	0.499011	0.853588	-0.263406	0.465306	0.772736	8.33005	12.154	9.0593	9.73016	7.62965	11.1417	9.99009	3.94002	2.5431	16.1736	7.29489	3.76758	7.99715	8.2689	10.1708	6.10386
AC007216.4	novel transcript, antisense to GSPT1	ENSG00000263307.1	-0.810324	0.708842	1	0.56154	0.63158	0.564085	0.56051	0.726274		-0.811354	0.650813		1.37186	0.696261	0.136022	-0.249815	0.664564		0.925561	6.75221	3.77471	4.86508	0.953706	3.03864	2.14073	2.95502	8.90086	3.46577	8.33702	2.51172	3.99857	1.83753	3.39026	4.06924
AC007218.3	novel transcript, antisense to GRIN2A	ENSG00000287830.1	0.845534	3.7632	1	1.44701	3.74819		-0.833124	3.7632		-1.4346	3.74819		0.601479	3.73109		0.01241	3.78002		0	1.35044	0	0	0.953706	0	0.713578	0	0	1.15526	0	2.51172	0.999644	0	0	0
AC007220.1	novel transcript	ENSG00000263033.2	-0.407229	0.87776	1	-0.447453	0.921365	0.775835	0.0862316	0.904505		0.126456	0.946675		-0.0402244	0.94898	0.982788	-0.320997	0.875497		2.77668	5.40177	1.50988	1.62169	2.86112	2.02576	1.42716	1.97001	3.81466	1.15526	3.12638	0	1.99929	0	1.69513	5.08655
AC007221.1	novel transcript	ENSG00000283003.2	2.10026	4.71918	1	0	4.75984		-0.223229	4.69182		1.54473	4.73276		-1.76796	4.71918		1.87703	4.73276		0	0	0	0	0	1.01288	0.713578	0.985006	0	0	0	0	1.99929	0.918767	0	0
AC007222.2	novel transcript, antisense to RBFOX1	ENSG00000287340.1	-0.500772	1.17786	1	-1.29217	1.34439		0.934223	1.1416		1.72563	1.31266		-0.791402	1.38922		0.433451	1.08685		2.77668	0	0.754942	2.43254	2.86112	1.01288	0	0.985006	0	0	0	2.51172	4.99822	1.83753	0.847564	1.01731
AC007224.2	TEC	ENSG00000279357.1	-0.604004	0.9683	1	-2.39451	1.29428		-0.768136	1.09011		1.02237	1.38761		-1.79051	1.32203		-1.37214	1.05625		2.77668	6.75221	0	4.05423	0	1.01288	2.85431	3.94002	1.27155	0	1.04213	0	0.999644	0.918767	1.69513	1.01731
AC007225.1	nuclear factor (erythroid-derived 2)-like 3 (NFE2L3) pseudogene	ENSG00000260782.1	1.02542	1.32881	1	0.0884358	1.45752		-1.74528	1.43002		-0.808301	1.54975		-0.936982	1.36329		-0.719865	1.52032		0.925561	2.70088	0.754942	0	1.90741	0	2.85431	1.97001	2.5431	0	0	1.25586	0	2.7563	0	0
AC007229.1	chromosome 11 open reading frame 73 (C11orf73) pseudogene	ENSG00000267544.1	-1.1841	1.39134	1	-0.168671	1.31804		0.100432	1.51126		-0.914999	1.44482		1.01543	1.44196		-1.08367	1.39427		1.85112	1.35044	0	2.43254	0.953706	0	1.42716	0	1.27155	1.15526	0	2.51172	0.999644	0	1.69513	0
AC007238.1	IK cytokine, down-regulator of HLA II (IK) pseudogene	ENSG00000231043.3	-0.252782	0.911902	1	-0.0894229	0.931489		0.24372	0.913462		0.0803601	0.932757		0.16336	0.947482		-0.0090628	0.896855		1.85112	1.35044	1.50988	4.86508	3.81482	3.03864	0.713578	0.985006	3.81466	3.46577	2.08425	0	0.999644	0.918767	5.93295	2.03462
AC007240.3	novel transcript	ENSG00000285872.1	0.339409	1.30854	1	-2.08248	1.55037		-0.552264	1.3218		1.86962	1.56153		-2.42189	1.53152		-0.212855	1.3437		0.925561	0	5.28459	3.24339	2.86112	5.0644	1.42716	0	0	0	2.08425	0	0	1.83753	2.54269	3.05193
AC007255.1	novel transcript, antisense to CHN2	ENSG00000223813.3	-0.220591	0.503632	1	-0.967733	0.574667	0.210982	-0.525421	0.541752		0.22172	0.608167		-0.747141	0.581023	0.375801	-0.746012	0.534884	0.390657	5.55336	10.8035	11.3241	6.48677	5.72224	9.11592	14.9851	0	5.08621	4.62103	6.25276	1.25586	3.99857	7.35013	4.23782	4.06924
AC007262.2	novel transcript, antisense to TSHR	ENSG00000284959.2	0.152848	0.695722	1	-0.335328	0.777925	0.803614	0.730138	0.640636		1.21831	0.728885		-0.488176	0.765383	0.702887	0.882986	0.655689		3.70224	1.35044	2.26483	4.05423	4.76853	5.0644	0.713578	2.95502	5.08621	1.15526	2.08425	1.25586	4.99822	5.5126	5.08538	5.08655
AC007269.1	novel transcript, antisense to VIPR2	ENSG00000287184.1	-0.0177955	1.63928	1	-0.898796	1.73615		-0.54137	1.69054		0.33963	1.78315		-0.881	1.72877		-0.559166	1.6982		1.85112	0	0.754942	0	0	1.01288	0.713578	0.985006	0	0	1.04213	0	0.999644	0	0.847564	0
AC007272.1	novel transcript	ENSG00000232719.1	1.40773	5.76627	1	1.71889	5.76672		-1.39532	5.76627		-1.70648	5.76672		0.311156	5.76231		0	5.77068		0	0	0	0	0	1.01288	0.713578	0	1.27155	1.15526	0	0	0	0	0	0
AC007272.2		ENSG00000273975.1	-0.764421	5.77068	1	-0.38903	5.77068		1.5798	5.75957		1.20441	5.75957		0	5.77068		0.815378	5.75957		0	0	0	0.810847	0	0	0	0	0	0	0	0	0	0	0.847564	1.01731
AC007277.1	novel transcript, antisense to MYO3B	ENSG00000213981.8	-1.78609	1.77765	1	-0.120614	1.67892		0.626403	1.89649		-1.03907	1.80532		1.66547	1.82759		-1.15968	1.75475		0.925561	1.35044	0.754942	0.810847	0.953706	0	0	0	1.27155	1.15526	1.04213	0	1.99929	0	0	0
AC007279.2	novel transcript, antisense to MPP4and TMEM237	ENSG00000287133.1	-0.132034	0.681379	1	-0.84629	0.775913	0.462398	-0.58409	0.734456		0.130166	0.822566		-0.714257	0.780328	0.559032	-0.716124	0.729753		7.40449	2.70088	5.28459	0.810847	2.86112	4.05152	2.14073	6.89504	2.5431	1.15526	1.04213	5.02344	1.99929	2.7563	1.69513	4.06924
AC007285.1	novel transcript	ENSG00000227014.6	-0.000164763	1.03787	1	-0.996239	1.19576		-0.4183	1.07606		0.577775	1.22834		-0.996075	1.19268		-0.418465	1.07933		2.77668	4.05132	1.50988	0.810847	0.953706	2.02576	0.713578	4.92503	0	3.46577	0	1.25586	2.99893	1.83753	0	2.03462
AC007292.1	novel transcript, antisense to SH3GL1	ENSG00000267980.1	0.177753	0.271947	1	-0.252679	0.292273	0.576998	0.00363106	0.268213	0.995999	0.434063	0.288742	0.370889	-0.430432	0.287807	0.288056	0.181384	0.272999	0.725767	24.0646	37.8124	27.1779	21.8929	35.2871	31.3993	28.5431	27.5802	17.8017	31.1919	17.7162	25.1172	22.9918	36.7507	32.2074	31.5366
AC007292.2	novel transcript, antisense to MPND	ENSG00000269318.1	-0.463342	0.442594	1	-0.26772	0.449633	0.718808	0.426208	0.443784	0.641453	0.230587	0.450722	0.817108	0.195621	0.462511	0.811743	-0.0371337	0.430332	0.973175	13.8834	13.5044	12.0791	15.4061	4.76853	14.1803	10.7037	10.8351	5.08621	17.3289	15.6319	7.53516	13.995	11.944	16.9513	10.1731
AC007292.3	novel transcript, antisense to MPND	ENSG00000269807.1	-0.527887	1.24507	1	-0.118024	1.2422		0.0288033	1.28405		-0.381059	1.28107		0.409863	1.27865		-0.499084	1.24777		1.85112	1.35044	0	5.67593	1.90741	0	1.42716	1.97001	0	5.77629	2.08425	0	0.999644	1.83753	2.54269	0
AC007317.1	Novel transcript	ENSG00000285898.1	0.17433	1.70046	1	-0.19448	1.75839		0.296877	1.66162		0.665686	1.72092		-0.368809	1.74408		0.471206	1.67705		0.925561	0	0.754942	0	0	0	2.14073	0	0	1.15526	0	0	0	0.918767	1.69513	0
AC007317.2	novel transcript	ENSG00000287468.1	0	3.21039	1	2.81459	3.12653		2.55497	3.12564		-0.302705	3.03941		2.85768	3.12653		2.51189	3.12564		0	0	0	0	0	0	0	0	3.81466	0	1.04213	0	0	0.918767	1.69513	1.01731
AC007318.1	voltage-dependent anion channel 2 (VDAC2) pseudogene	ENSG00000172974.11	-0.0622759	0.597412	1	0.667319	0.584048	0.436155	0.388225	0.585086		-0.34137	0.571276		0.729595	0.584362	0.392219	0.325949	0.584775	0.776413	12.0323	4.05132	3.77471	8.10847	4.76853	3.03864	12.1308	4.92503	13.9871	8.0868	7.29489	15.0703	9.99644	4.59383	5.08538	16.277
AC007318.3	marker of proliferation Ki-67 (MKI67) pseudogene	ENSG00000273763.2	-0.250655	0.255716	1	-0.118751	0.262941	0.794174	0.0622585	0.260847	0.929709	-0.0696457	0.267856	0.91515	0.131904	0.267958	0.777943	-0.188397	0.25569	0.693216	37.0224	20.2566	30.1977	24.3254	25.7501	19.2447	28.5431	20.6851	33.0603	18.4841	32.306	20.0938	28.9897	14.7003	33.055	22.3808
AC007319.1	novel transcript, antisense to TFPI and CALCRL	ENSG00000224063.6	-1.04334	1.38724	1	0.0967722	1.29022		1.22644	1.37197		0.086319	1.27329		1.14012	1.41051		0.183091	1.24789		3.70224	0	0.754942	0.810847	1.90741	1.01288	0	0	2.5431	1.15526	2.08425	0	0	2.7563	0.847564	2.03462
AC007336.1	novel transcript	ENSG00000261997.1	-0.31968	0.508349	1	0.337128	0.495962	0.675221	0.149006	0.515892		-0.507801	0.503533		0.656807	0.507959	0.372726	-0.170673	0.504083	0.875752	2.77668	6.75221	12.0791	12.1627	4.76853	6.07728	7.84935	7.88005	3.81466	19.6394	8.33702	10.0469	7.99715	7.35013	4.23782	10.1731
AC007336.3	novel transcript	ENSG00000279030.1	-1.7666	1.53439	1	-1.33525	1.5172		-0.59659	1.74919		-1.02794	1.73422		0.431351	1.70734		-2.36319	1.56423		1.85112	0	2.26483	0.810847	0	0	0	1.97001	0	1.15526	1.04213	0	0	0.918767	0	0
AC007342.1	novel transcript	ENSG00000259926.1	-2.53937	1.2316	1	-0.877702	1.00082		2.25972	1.24838		0.598053	1.02045		1.66167	1.32618		-0.279649	0.895308		4.6278	2.70088	0.754942	3.24339	0.953706	0	0.713578	0	2.5431	2.31051	1.04213	0	0.999644	3.67507	1.69513	2.03462
AC007342.6	novel transcript	ENSG00000279344.1	0.372015	0.499032	1	0.459988	0.514785	0.561688	0.262957	0.465735		0.174984	0.482361		0.0879729	0.49197	0.924794	0.634972	0.489785		3.70224	9.45309	3.77471	4.86508	6.67594	6.07728	8.56293	4.92503	7.62931	8.0868	7.29489	5.02344	5.99786	10.1064	9.32321	6.10386
AC007342.7	novel transcript	ENSG00000279722.1	-0.225473	0.149121	1	0.201967	0.148403	0.335322	0.173768	0.150052	0.554524	-0.253671	0.149289	0.2929	0.427439	0.150985	0.0207711	-0.0517046	0.147456	0.870477	99.9606	62.1203	80.7788	94.8691	89.6484	61.7857	69.217	69.9354	99.181	100.507	87.5387	102.981	88.9683	75.3389	80.5186	82.4021
AC007349.2	novel transcript	ENSG00000230831.1	-0.0355298	1.10173	1	-1.17323	1.26791		-0.959375	1.19479		0.178322	1.34963		-1.1377	1.26675		-0.994905	1.19609		5.55336	0	1.50988	2.43254	3.81482	0	3.56789	1.97001	0	3.46577	0	0	0.999644	0.918767	2.54269	0
AC007362.1	novel transcript	ENSG00000225216.6	0.59998	5.76454	1	1.13991	5.76331		-1.30891	5.76454		-1.84884	5.76331		0.539932	5.75714		-0.708926	5.77068		0	0	0.754942	0	0	0	0.713578	0.985006	1.27155	1.15526	0	0	0	0	0	0
AC007365.1	novel transcript	ENSG00000226756.1	-1.91308	0.784578	1	-0.427772	0.681651	0.701942	1.12189	0.820412		-0.363412	0.722568		1.48531	0.817961	0.177706	-0.791184	0.684601		5.55336	8.10265	9.81424	2.43254	1.90741	2.02576	0	2.95502	5.08621	3.46577	6.25276	3.76758	3.99857	5.5126	0.847564	4.06924
AC007370.1	novel transcript	ENSG00000250098.1	-0.27594	1.92864	1	-0.294986	1.95852		-0.944351	1.99954		-0.925304	2.02755		-0.0190465	1.97322		-1.22029	1.98506		0.925561	1.35044	0.754942	0	0	0	1.42716	0.985006	0	1.15526	1.04213	0	0	0	0	1.01731
AC007370.2	novel transcript	ENSG00000250371.1	0.855514	0.863392	1	0.0527116	0.949751	0.977147	-0.923967	0.870955		-0.121165	0.956507		-0.802802	0.891246	0.565772	-0.0684533	0.930812		0	2.70088	3.77471	2.43254	3.81482	4.05152	3.56789	2.95502	0	2.31051	4.16851	2.51172	0	1.83753	1.69513	5.08655
AC007375.3	novel transcript, antisense to ZDHHC22	ENSG00000269883.1	-1.98262	1.83779	1	1.77343	1.61605		3.6668	1.69716		-0.0892436	1.45488		3.75605	1.70919		1.68418	1.60352		0.925561	0	0.754942	0.810847	0	0	0	0	2.5431	2.31051	5.21064	0	2.99893	2.7563	1.69513	1.01731
AC007376.1	H1 histone family, member O, oocyte-specific (H1FOO) pseudogene	ENSG00000258566.2	0.67825	5.77068	1	0	5.77068		0.680838	5.76376		1.02678	5.76376		-0.345945	5.77068		1.35909	5.76376		0	0	0	0	0.953706	0	0	0	0	0	0	0	0.999644	0	0	1.01731
AC007376.2	novel transcript	ENSG00000258569.1	0.67259	0.850771	1	0.601488	0.884303		-1.11845	0.905284		-1.04735	0.936363		-0.0711028	0.822993		-0.445861	0.961409		0.925561	4.05132	0.754942	2.43254	1.90741	5.0644	2.14073	2.95502	1.27155	4.62103	1.04213	5.02344	0	1.83753	1.69513	2.03462
AC007381.1	novel transcript	ENSG00000228590.2	-0.76443	2.84639	1	1.49897	2.79766		0.77684	2.84639		-1.48656	2.79766		2.2634	2.79766		0.0124101	2.84639		0	0	0	0.810847	0	0	0	0	0	0	2.08425	1.25586	0	0	0.847564	0
AC007383.1	novel transcript	ENSG00000227946.1	-0.129456	0.213529	1	-0.136999	0.217653	0.70102	0.0068145	0.214671	0.991548	0.014357	0.218758	0.978728	-0.00754249	0.218384	0.985969	-0.122642	0.213925	0.769628	74.9704	94.5309	102.672	77.8413	83.9261	58.747	115.6	63.0404	83.9224	70.4707	81.2859	80.3751	68.9754	74.4201	105.098	73.2463
AC007383.2	novel transcript	ENSG00000231955.1	1.46382	1.5975	1	1.00517	1.69704		1.44916	1.32655		1.90781	1.4465		-0.458649	1.56037		2.91299	1.4854		0	0	0.754942	0	0.953706	0	1.42716	0.985006	0	0	1.04213	1.25586	3.99857	0.918767	3.39026	1.01731
AC007383.4		ENSG00000281780.1	-0.0477178	2.85876	1	0.349578	2.86294		1.08864	2.83582		0.691347	2.84013		0.397296	2.86203		1.04093	2.83676		0	0	0.754942	0	0	0	0.713578	0	0	0	1.04213	0	0.999644	0.918767	0	0
AC007386.1	ribosomal protein L11 (RPL11) pseudogene	ENSG00000227394.1	0.387583	1.25567	1	-0.26959	1.38555		-1.11838	1.36617		-0.461209	1.486		-0.657173	1.34581		-0.730799	1.4055		2.77668	1.35044	0	0.810847	0.953706	1.01288	0.713578	2.95502	1.27155	1.15526	0	1.25586	1.99929	0	0	1.01731
AC007387.2	novel transcript	ENSG00000287687.2	1.10523	2.11298	1	2.60212	2.02514		0.0784496	2.03074		-1.41844	1.93915		1.49689	1.94775		1.18368	2.10513		0	0	0	0.810847	1.90741	1.01288	0	0	3.81466	2.31051	1.04213	0	0.999644	0.918767	0	1.01731
AC007389.1	novel transcript	ENSG00000204929.13	-0.382126	0.560994	1	2.09612	0.49733	0.000216399	1.60557	0.524533	0.0301273	-0.872677	0.455751		2.47825	0.515327	1.94351e-05	1.22344	0.506877	0.0863846	4.6278	12.154	5.28459	7.29762	2.86112	10.1288	7.13578	0.985006	36.875	42.7445	18.7583	22.6055	25.9907	12.8627	8.47564	18.3116
AC007389.5	novel transcript	ENSG00000281920.1	-0.295822	1.72801	1	1.68338	1.56522		1.70154	1.59012		-0.277663	1.41158		1.9792	1.59275		1.40571	1.56253		0	2.70088	0	0.810847	0	3.03864	0	0	1.27155	4.62103	2.08425	1.25586	1.99929	3.67507	0	2.03462
AC007390.1	novel transcript	ENSG00000272054.1	0.324274	0.514086	1	0.192109	0.54073	0.838175	-0.0303684	0.498805		0.101797	0.526023		-0.132165	0.522372	0.892761	0.293906	0.517996	0.772092	12.0323	4.05132	2.26483	4.86508	5.72224	10.1288	3.56789	9.85006	7.62931	6.93154	4.16851	7.53516	8.99679	3.67507	5.08538	10.1731
AC007391.1	novel transcript	ENSG00000232028.1	0.52004	2.65296	1	-0.685958	2.69831		-0.222518	2.64613		0.98348	2.69168		-1.206	2.68191		0.297522	2.66309		0	0	1.50988	0	0	1.01288	1.42716	0	0	0	0	0	0	0.918767	0.847564	0
AC007391.3	novel transcript	ENSG00000287316.1	1.34091	5.76634	1	0	5.77068		-1.3285	5.76634		0	5.77068		-1.0086	5.76634		0	5.77068		0	0	0	0	0	1.01288	0.713578	0	0	0	0	0	0	0	0	0
AC007403.1	novel transcript	ENSG00000223859.1	0.623777	1.56381	1	0.296191	1.6423		-0.605318	1.56564		-0.277733	1.64395		-0.327585	1.57103		0.0184588	1.63714		2.77668	0	0	0.810847	1.90741	0	1.42716	0.985006	0	1.15526	0	2.51172	0.999644	0.918767	0.847564	0
AC007405.1		ENSG00000222509.1	0	5.77068	1	2.22094	5.74725		0	5.77068		-2.20853	5.74725		2.26403	5.74725		0	5.77068		0	0	0	0	0	0	0	0	0	1.15526	1.04213	1.25586	0	0	0	0
AC007405.2	novel transcript (FLJ13453)	ENSG00000234350.5	-0.287953	0.39685	1	-0.566061	0.425523	0.348616	-0.376527	0.422078	0.671768	-0.0984177	0.449048		-0.278109	0.432823	0.700777	-0.664479	0.414596	0.309137	14.809	13.5044	11.3241	17.0278	12.3982	9.11592	7.84935	17.7301	6.35776	13.8631	10.4213	6.2793	16.9939	1.83753	6.78051	11.1904
AC007405.3	novel transcript	ENSG00000235934.2	0.114828	0.761354	1	-0.0496216	0.780993	0.973763	-0.699605	0.785854		-0.535155	0.80474		-0.16445	0.776018	0.910841	-0.584777	0.790776	0.692017	1.85112	9.45309	17.3637	3.24339	0.953706	12.1546	14.9851	5.91004	2.5431	5.77629	17.7162	3.76758	0.999644	12.8627	5.93295	0
AC007405.4	glutamate rich 2 [Source:NCBI gene;Acc:285141]	ENSG00000239467.6	-0.162702	0.200183	1	1.18802	0.189586	9.52707e-09	0.958805	0.191797	4.44768e-05	-0.391917	0.180663	0.148871	1.35072	0.191224	6.97431e-11	0.796104	0.190165	0.000708468	57.3848	59.4194	61.9052	72.1654	63.8983	54.6955	48.5233	59.1004	164.03	110.905	151.108	149.447	153.945	75.3389	91.5369	123.094
AC007406.2	novel transcript	ENSG00000255746.1	0.0182329	0.86255	1	0.145103	0.886001	0.930364	-0.413486	0.904167		-0.540356	0.926205		0.12687	0.880211	0.939865	-0.395253	0.909841		2.77668	2.70088	0.754942	2.43254	0	6.07728	2.14073	0.985006	2.5431	2.31051	3.12638	1.25586	0	0.918767	1.69513	4.06924
AC007406.3	novel transcript	ENSG00000256540.1	0.702624	1.85936	1	-0.840011	2.00881		-0.246682	1.81561		1.29595	1.96879		-1.54263	1.944		0.455942	1.88502		1.85112	0	0.754942	0	0.953706	2.02576	0	1.97001	1.27155	0	0	0	0	1.83753	0	2.03462
AC007406.5	novel transcript	ENSG00000261799.1	-0.146867	0.108837	1	0.133451	0.109546	0.398948	-0.0700302	0.110443	0.785374	-0.350348	0.111126	0.0198584	0.280318	0.110207	0.0420611	-0.216897	0.109784	0.183391	247.125	239.028	213.649	213.253	199.325	207.64	219.068	193.061	239.052	250.691	225.1	285.08	176.937	203.966	209.348	190.237
AC007431.3	TEC	ENSG00000280028.1	-0.688806	0.64726	1	0.156296	0.615754	0.889115	0.393521	0.663645		-0.45158	0.632821		0.845101	0.656074	0.374758	-0.295284	0.623838		1.85112	5.40177	8.30436	5.67593	2.86112	7.09016	0.713578	2.95502	5.08621	5.77629	7.29489	5.02344	1.99929	1.83753	9.32321	4.06924
AC007435.1		ENSG00000277948.1	-0.146854	0.674299	1	0.315293	0.668913	0.783488	-2.339	1.01284		-2.80115	1.00926		0.462147	0.676489	0.680563	-2.48586	1.00774		1.85112	5.40177	4.52965	4.05423	0.953706	1.01288	5.70862	6.89504	3.81466	5.77629	6.25276	2.51172	0.999644	0	1.69513	0
AC007448.4	novel transcript	ENSG00000266473.1	-0.119863	0.661301	1	-1.06773	0.800639	0.34706	-0.409116	0.70443		0.538753	0.836369		-0.947869	0.80487	0.425116	-0.528978	0.699571		2.77668	6.75221	3.77471	2.43254	0.953706	3.03864	4.99504	4.92503	2.5431	1.15526	0	3.76758	2.99893	1.83753	3.39026	2.03462
AC007448.5	novel transcript, antisense to HELZ	ENSG00000285877.1	0.461258	0.529005	1	-1.02016	0.649266	0.251524	-0.391496	0.526059		1.08992	0.646665		-1.48142	0.631304	0.0656225	0.0697619	0.547423	0.957441	5.55336	10.8035	7.54942	2.43254	7.62965	9.11592	7.13578	10.8351	1.27155	6.93154	3.12638	1.25586	1.99929	14.7003	7.62808	3.05193
AC007450.4	IQ motif and Sec7 domain 3 (IQSEC3) pseudogene	ENSG00000278654.1	-0.742477	1.89517	1	-1.08843	1.89517		2.38195	1.72309		2.7279	1.72309		-0.34595	1.91498		1.63948	1.70102		0.925561	0	0.754942	0	0	0	0.713578	0	0	0	0	0	0.999644	2.7563	0	2.03462
AC007483.1	novel transcript	ENSG00000287641.1	1.40341	5.73644	1	0	5.74689		-1.391	5.73644		0	5.74689		-1.0711	5.73644		0	5.74689		0	0	0	0	0	1.01288	0.713578	0	0	0	0	0	0	0	0	0
AC007485.1	novel transcript, antisense to COX11	ENSG00000275710.1	0.437924	1.16117	1	-0.957095	1.40007		-0.70636	1.19909		0.688659	1.43185		-1.39502	1.35613		-0.268436	1.24812		1.85112	1.35044	0.754942	0.810847	0.953706	2.02576	0	3.94002	1.27155	0	0	1.25586	0.999644	0.918767	0.847564	1.01731
AC007485.2	TEC	ENSG00000279059.1	0.0161108	0.168072	1	-0.42725	0.178575	0.0555228	-0.290589	0.171185	0.324044	0.152772	0.181485	0.669289	-0.443361	0.177915	0.0473834	-0.274478	0.171871	0.3115	107.365	89.1291	83.7986	111.086	107.769	102.301	90.6244	95.5456	85.194	68.1602	64.6119	74.0958	66.9761	96.4705	82.2137	77.3155
AC007496.3	novel transcript	ENSG00000280392.1	-0.0856074	0.435173	1	0.229344	0.437258	0.756546	-0.250093	0.447715	0.815197	-0.565045	0.449654		0.314952	0.438463	0.66157	-0.335701	0.446537	0.686803	10.1812	6.75221	12.834	17.0278	10.4908	13.1674	9.99009	10.8351	12.7155	16.1736	14.5898	11.3027	7.99715	11.0252	14.4086	3.05193
AC007497.1	novel transcript, sense intronic to RPGRIP1L	ENSG00000275191.1	-0.922598	1.52447	1	-1.18882	1.57256		0.771944	1.54876		1.03816	1.59596		-0.266218	1.6668		-0.150654	1.44566		1.85112	0	0.754942	0.810847	0.953706	0	0.713578	0	1.27155	0	0	0	0	1.83753	0.847564	0
AC007528.1	novel transcript	ENSG00000286303.1	0.782034	2.31932	1	0.33231	2.35337		-0.208984	2.30561		0.24074	2.34035		-0.449724	2.31932		0.573049	2.34035		0.925561	0	0	0	0.953706	1.01288	0	0	0	0	1.04213	0	0	0	1.69513	0
AC007529.1	novel transcript	ENSG00000255871.2	1.85478	3.12341	1	-0.389035	3.21282		-2.56372	3.12341		0	3.21282		-2.24382	3.12341		-0.708934	3.21282		0	0	0	0.810847	0	3.03864	1.42716	0	0	0	0	0	0	0	0	0
AC007529.2	novel transcript	ENSG00000283240.1	-0.0574693	1.93116	1	-0.231273	1.95447		-0.899536	1.96662		-0.725732	1.98861		-0.173804	1.951		-0.957005	1.97008		0	1.35044	1.50988	0	0	1.01288	1.42716	0	0	0	2.08425	0	0	0	0.847564	0
AC007533.1		ENSG00000222767.1	0.862455	2.47216	1	-0.229789	2.55507		-0.72478	2.46523		0.367465	2.54845		-1.09224	2.48353		0.137676	2.53743		0	0	0	1.62169	0.953706	0	1.42716	0	0	1.15526	0	0	0.999644	0.918767	0	0
AC007537.1	ribosomal protein L21 (RPL21) pseudogene	ENSG00000242405.2	0.259658	2.20209	1	0.358197	2.22448		-0.969698	2.24568		-1.06824	2.26719		0.0985394	2.20871		-0.71004	2.26092		0	0	0.754942	0.810847	1.90741	0	0.713578	0	1.27155	1.15526	0	0	0	0	0.847564	0
AC007541.1	novel transcript, antisense to C12orf23	ENSG00000260329.1	-0.280276	0.205966	1	-0.30781	0.213941	0.301915	-0.0183414	0.210971	0.977127	0.00919274	0.218718	0.986106	-0.0275341	0.217492	0.946393	-0.298617	0.207309	0.370972	48.1292	52.6672	64.1701	54.3267	51.5001	41.5281	36.3925	54.1753	52.1336	39.2787	46.8957	40.1875	32.9882	42.2633	49.1587	54.9347
AC007546.1	novel transcript, sense intronic to ANKRD13A	ENSG00000277595.1	-0.322052	0.893448	1	-0.449649	0.950053		-0.446538	0.971834		-0.31894	1.02369		-0.127597	0.971898		-0.768589	0.949997		1.85112	2.70088	2.26483	2.43254	0.953706	4.05152	2.85431	0	1.27155	2.31051	2.08425	1.25586	0.999644	1.83753	1.69513	1.01731
AC007552.1	glutamic-oxaloacetic transaminase 2, mitochondrial (aspartate aminotransferase 2) (GOT2) pseudogene	ENSG00000256450.1	-1.38581	3.81171	1	0.452341	3.79243		0	3.82584		-1.78266	3.80681		1.83815	3.80681		-1.33032	3.81171		0.925561	0	0.754942	0	0	0	0	0	0	2.31051	0	0	0	0	0	0
AC007556.1	novel transcript	ENSG00000235321.1	1.41737	2.08652	1	0.951204	2.14715		-0.367431	2.02552		0.0987376	2.08822		-0.466168	2.05191		1.04994	2.12262		0.925561	0	0	0	0	5.0644	0	0	0	1.15526	0	1.25586	0.999644	1.83753	0	0
AC007557.1	novel transcript	ENSG00000227021.1	0.754657	5.7603	1	-0.38903	5.77068		-1.46358	5.7603		0	5.77068		-1.14369	5.7603		-0.708926	5.77068		0.925561	0	0	0	0	1.01288	0	0.985006	0	0	0	0	0	0	0	0
AC007563.1	novel transcript	ENSG00000229352.1	1.00395	1.92585	1	-0.243471	2.04718		-0.400577	1.88427		0.846842	2.0087		-1.24742	1.97606		0.603371	1.95971		0	0	0.754942	0.810847	0.953706	0	1.42716	0.985006	0	0	0	1.25586	0	0.918767	0.847564	1.01731
AC007563.2	novel transcript, antisense to IGFBP5 and TNP1	ENSG00000236886.2	-1.64592	0.819493	1	-0.128235	0.722971	0.924097	1.45362	0.827244		-0.0640622	0.731486		1.51768	0.839365	0.180105	-0.192297	0.70883		5.55336	2.70088	3.77471	10.541	0.953706	0	2.14073	3.94002	2.5431	4.62103	3.12638	11.3027	1.99929	2.7563	5.08538	10.1731
AC007563.3	novel transcript	ENSG00000286601.1	0.0238166	1.93009	1	-1.05615	2.03041		-1.37004	2.0195		-0.290079	2.11453		-1.07997	2.0213		-1.34623	2.02864		0.925561	0	0.754942	0.810847	0	3.03864	0.713578	0	0	1.15526	0	0	0	0	0	1.01731
AC007566.1	novel transcript, antisense to ERVW-1 and PEX1	ENSG00000244055.2	-0.0817719	0.167351	1	-0.383983	0.172893	0.0800808	-0.209052	0.169383	0.519253	0.0931591	0.174852	0.809578	-0.302211	0.173067	0.199291	-0.290824	0.169205	0.265432	166.601	145.848	173.637	145.142	150.686	187.383	144.856	116.231	120.797	139.786	135.477	89.1661	96.9654	147.003	165.275	109.869
AC007570.1	novel transcript, antisense to MYO1H	ENSG00000255655.1	-0.207394	0.667325	1	-0.331909	0.711952	0.786394	0.491518	0.650637		0.616034	0.696072		-0.124515	0.723272	0.927252	0.284124	0.63805		1.85112	4.05132	6.03954	2.43254	3.81482	4.05152	2.14073	2.95502	2.5431	2.31051	2.08425	5.02344	5.99786	6.43137	1.69513	4.06924
AC007598.1	novel transcript, sense intronic to a novel protein	ENSG00000260723.1	-0.830595	2.82687	1	1.3066	2.73423		0.0358859	2.83371		-2.10131	2.74142		2.13719	2.74503		-0.79471	2.82339		0.925561	0	0	0.810847	0	1.01288	0	0	0	1.15526	2.08425	1.25586	0	0.918767	0	0
AC007598.3	TEC	ENSG00000278979.1	-0.605051	1.24766	1	-0.100445	1.23248		0.814658	1.23095		0.310052	1.21509		0.504606	1.29083		0.209607	1.16971		0.925561	1.35044	1.50988	2.43254	2.86112	0	0	1.97001	1.27155	1.15526	1.04213	2.51172	2.99893	2.7563	0	1.01731
AC007599.2	novel transcript	ENSG00000262038.1	-1.98613	1.34398	1	-0.501608	1.17441		1.80433	1.35838		0.319807	1.19008		1.48452	1.4204		-0.1818	1.09886		0.925561	1.35044	0.754942	4.05423	0	1.01288	0.713578	0	2.5431	1.15526	1.04213	0	0.999644	2.7563	2.54269	0
AC007603.3	nuclear receptor coactivator 5-like pseudogene	ENSG00000283365.1	1.32757	5.76546	1	0	5.77068		-1.31516	5.76546		0	5.77068		-0.995268	5.76546		0	5.77068		0	0	0	0	0.953706	0	0.713578	0	0	0	0	0	0	0	0	0
AC007608.4	novel transcript	ENSG00000278909.1	-1.94883	3.19656	1	-2.29478	3.19656		0.803898	3.27453		1.14985	3.27453		-0.345949	3.28544		-1.14494	3.18537		0	1.35044	0	3.24339	0	1.01288	0	0	0	0	0	0	0.999644	0	0.847564	0
AC007610.2	novel transcript, antisense to HEATR3	ENSG00000259843.2	2.33961	1.58918	1	-0.434873	1.83591		-0.841862	1.39527		1.93262	1.67113		-2.77448	1.61955		1.49774	1.64156		0	1.35044	0.754942	0	3.81482	2.02576	2.14073	0.985006	0	0	1.04213	0	0	0	0.847564	5.08655
AC007610.6	novel transcript	ENSG00000279356.1	0.0841262	0.489198	1	-0.900218	0.575753	0.25417	0.0712844	0.482834		1.05563	0.570162		-0.984344	0.570774	0.206275	0.155411	0.488647	0.885216	6.47892	12.154	6.79448	5.67593	9.53706	8.10304	8.56293	4.92503	2.5431	6.93154	3.12638	3.76758	6.99751	11.944	6.78051	8.13848
AC007611.1	novel transcript	ENSG00000260086.3	0.0734537	0.478023	1	0.437275	0.478274	0.551471	-0.0469491	0.477508	0.973276	-0.41077	0.477737	0.661883	0.363821	0.476007	0.636975	0.0265047	0.47977	0.982688	28.6924	22.9575	3.77471	35.6773	30.5186	14.1803	14.2716	32.5052	30.5172	26.5709	19.8004	38.9317	33.9879	14.7003	15.2562	24.4154
AC007613.1	novel transcript, antisense to TXNDC11	ENSG00000262420.3	-0.591895	0.537777	1	-0.139455	0.532548	0.885039	0.0461365	0.571653		-0.406303	0.566503		0.45244	0.565672	0.617398	-0.545758	0.538906		4.6278	6.75221	8.30436	4.86508	3.81482	5.0644	2.85431	4.92503	5.08621	4.62103	5.21064	7.53516	3.99857	6.43137	4.23782	2.03462
AC007613.2		ENSG00000274505.1	-0.72508	1.0263	1	-1.69983	1.251		0.420135	1.05525		1.39488	1.27465		-0.974747	1.30946		-0.304944	0.982143		1.85112	4.05132	1.50988	0.810847	1.90741	1.01288	0.713578	0.985006	0	0	1.04213	1.25586	0	1.83753	2.54269	2.03462
AC007614.1	novel transcript, antisense to CBLN1	ENSG00000279249.3	0.0188852	0.516973	1	-0.144362	0.53761	0.88211	-0.872628	0.555186	0.3747	-0.709381	0.574322		-0.163248	0.535508	0.869315	-0.853743	0.557233	0.335398	11.1067	16.2053	1.50988	12.9735	12.3982	15.1932	4.99504	8.86505	8.90086	16.1736	5.21064	6.2793	4.99822	6.43137	6.78051	3.05193
AC007614.2	novel transcript	ENSG00000280189.1	-1.00233	1.88192	1	-1.24449	1.89538		-0.562062	2.00022		-0.3199	2.01257		-0.242162	2.00022		-1.56439	1.89538		0.925561	0	0	2.43254	0	0	1.42716	0	0	1.15526	0	0	0	0.918767	0	0
AC007618.1	ribosomal protein S6 (RPS6) pseudogene	ENSG00000203648.3	-0.35515	0.432242	1	-0.730579	0.481402	0.271381	0.0556005	0.447093	0.966504	0.431029	0.494633		-0.375429	0.494593	0.639791	-0.29955	0.432465	0.714314	7.40449	8.10265	8.30436	12.9735	6.67594	5.0644	6.4222	10.8351	2.5431	6.93154	5.21064	7.53516	3.99857	8.2689	6.78051	11.1904
AC007619.1	novel transcript	ENSG00000255670.1	-0.448774	0.875696	1	0.717549	0.816513	0.569789	0.393405	0.880775		-0.772917	0.821649		1.16632	0.851364	0.33919	-0.0553682	0.847165		3.70224	0	0.754942	5.67593	0.953706	3.03864	2.85431	0.985006	2.5431	6.93154	4.16851	3.76758	2.99893	2.7563	2.54269	2.03462
AC007620.2	novel transcript	ENSG00000242539.2	-0.0521748	0.547633	1	0.157949	0.555374	0.873705	0.0130744	0.549881		-0.197049	0.557458		0.210124	0.555606	0.833346	-0.0391004	0.549643	0.978111	5.55336	12.154	7.54942	4.05423	2.86112	10.1288	4.99504	9.85006	8.90086	10.3973	5.21064	7.53516	3.99857	12.8627	3.39026	8.13848
AC007620.3	novel transcript, antisense to GNB4	ENSG00000272699.1	0.0562717	0.943094	1	0.205916	0.963908		-0.0135278	0.94159		-0.163172	0.962144		0.149645	0.956174		0.0427439	0.949492		1.85112	1.35044	1.50988	3.24339	0.953706	1.01288	2.14073	3.94002	6.35776	2.31051	1.04213	0	2.99893	0.918767	0.847564	4.06924
AC007622.1	ribosomal protein L17 (RPL17) pseudogene	ENSG00000240441.1	-0.415473	1.46513	1	1.23222	1.33684		0.333552	1.49378		-1.31414	1.36838		1.64769	1.38983		-0.0819207	1.44472		0.925561	0	1.50988	0.810847	2.86112	0	0	0	3.81466	2.31051	0	1.25586	0	0	3.39026	0
AC007622.2	novel transcript, antisense to PRDM4	ENSG00000258136.2	-0.0430857	2.49587	1	0.993546	2.48134		1.24596	2.43654		0.209324	2.42133		1.03663	2.48134		1.20287	2.43654		0	0	0	0.810847	0	0	0	0.985006	1.27155	1.15526	0	0	0.999644	0.918767	0	1.01731
AC007637.1	novel transcript	ENSG00000256139.2	-0.0329024	0.215268	1	-0.152844	0.222488	0.67154	-0.208976	0.218583	0.64237	-0.0890348	0.225669	0.863956	-0.119941	0.22223	0.754146	-0.241878	0.218846	0.522647	63.8637	59.4194	52.8459	74.5979	75.3428	74.9531	57.0862	37.4302	48.319	53.1418	45.8536	79.1192	52.9811	68.9075	42.3782	47.8136
AC007652.2	novel transcript	ENSG00000286526.1	0.10338	1.93406	1	-1.34368	2.0484		-1.65473	2.04414		-0.207672	2.15055		-1.44706	2.04782		-1.55135	2.04474		0	0	3.01977	1.62169	0.953706	0	2.85431	0.985006	0	0	1.04213	0	0	0	0	1.01731
AC007655.2	novel transcript	ENSG00000286107.1	0.692158	0.829911	1	-0.722782	1.03795	0.666925	-0.980371	0.864719		0.434569	1.06561		-1.41494	0.984466	0.312094	-0.288213	0.925189		2.77668	2.70088	2.26483	0	3.81482	2.02576	4.99504	0.985006	0	2.31051	2.08425	0	1.99929	1.83753	0	2.03462
AC007663.1	proline dehydrogenase (oxidase) 1 (PRODH) pseudogene	ENSG00000161132.6	1.42107	2.22054	1	2.3316	2.16252		-1.40866	2.22054		-2.31919	2.16252		0.910531	2.14524		0	2.23701		0	0	0	0	0	0	0.713578	0.985006	1.27155	1.15526	1.04213	0	0	0	0	0
AC007663.3	novel transcript	ENSG00000273139.1	0.172941	0.292796	1	-0.27336	0.318544	0.580369	-0.417456	0.300578	0.451237	0.0288454	0.325608	0.972246	-0.446301	0.313207	0.317139	-0.244515	0.306132	0.663879	21.2879	22.9575	15.8538	21.8929	20.9815	33.425	19.9802	18.7151	15.2586	15.0183	25.0111	11.3027	19.9929	16.5378	16.9513	15.2596
AC007663.4	novel transcript, sense intronic to DGCR6L	ENSG00000273343.1	0.299831	0.325663	1	-0.228776	0.360259	0.698622	-0.134882	0.320677	0.867213	0.393725	0.355662	0.544702	-0.528607	0.350224	0.28251	0.16495	0.331619	0.804875	20.3623	13.5044	11.3241	12.1627	22.8889	17.219	14.2716	15.7601	13.9871	9.24206	11.4634	13.8145	12.9954	17.4566	12.7135	20.3462
AC007666.1	novel transcript	ENSG00000236754.5	-0.0907962	0.697495	1	-0.034083	0.721092	0.980587	-0.481649	0.74234		-0.538362	0.76425		0.0567132	0.723642	0.96729	-0.572445	0.739901		1.85112	5.40177	3.77471	4.05423	2.86112	9.11592	2.14073	0.985006	1.27155	8.0868	2.08425	3.76758	0	3.67507	3.39026	3.05193
AC007679.3		ENSG00000252485.1	-1.40228	5.76433	1	-1.02689	5.76433		0.776831	5.77068		0.40144	5.77068		0	5.77068		-0.625452	5.76433		0	0	0.754942	0.810847	0	0	0	0	0	0	0	0	0	0	0.847564	0
AC007681.1	novel transcript, antisense to TACR1	ENSG00000270571.2	-0.557952	0.950694	1	-0.358876	0.968861		-0.887829	1.1083		-1.0869	1.12358		0.199076	1.00879		-1.44578	1.07212		1.85112	5.40177	1.50988	2.43254	0.953706	1.01288	0.713578	4.92503	1.27155	3.46577	2.08425	1.25586	0.999644	0	1.69513	1.01731
AC007683.1	ribosomal protein L19 (RPL19) pseudogene	ENSG00000224415.1	0.0614093	0.755981	1	0.687917	0.736433	0.540286	1.10016	0.679975		0.473651	0.657794		0.626507	0.727383	0.585882	1.16157	0.689632		1.85112	0	4.52965	2.43254	2.86112	2.02576	1.42716	3.94002	6.35776	3.46577	2.08425	3.76758	5.99786	4.59383	6.78051	4.06924
AC007684.1		ENSG00000252473.1	-0.540011	0.633847	1	-0.0934524	0.628742	0.93703	-0.0826473	0.674469		-0.529205	0.669438		0.446558	0.659227	0.683072	-0.622658	0.644709		1.85112	4.05132	7.54942	6.48677	0.953706	4.05152	1.42716	8.86505	3.81466	9.24206	1.04213	5.02344	1.99929	3.67507	3.39026	4.06924
AC007684.2	novel transcript, sense intronic to MAP4K3	ENSG00000273035.1	-0.267046	0.708693	1	-0.16642	0.729785	0.900196	-0.250333	0.746256		-0.35096	0.766141		0.100626	0.743637	0.943354	-0.51738	0.732458		1.85112	6.75221	5.28459	2.43254	4.76853	4.05152	2.85431	0.985006	2.5431	4.62103	4.16851	2.51172	1.99929	0	3.39026	6.10386
AC007685.2		ENSG00000207320.1	0	5.77068	1	0	5.77068		1.41769	5.76432		1.0423	5.76432		0	5.77068		1.37461	5.76432		0	0	0	0	0	0	0	0	0	0	0	0	0.999644	0.918767	0	0
AC007686.1	ribosomal protein, large, P1 (RPLP1) pseudogene	ENSG00000243225.2	1.04099	0.495824	1	1.36553	0.497753	0.0241221	-0.17059	0.442981	0.879466	-0.495128	0.444971		0.324539	0.434909	0.64735	0.870403	0.504832	0.263352	1.85112	5.40177	6.03954	4.05423	7.62965	14.1803	6.4222	7.88005	6.35776	21.9499	8.33702	8.79102	5.99786	7.35013	5.93295	13.225
AC007686.3	novel transcript, antisense to IRF2BPL	ENSG00000273729.1	0.026156	0.236626	1	-0.355733	0.249121	0.306325	-0.481133	0.243912	0.22661	-0.0992449	0.25601	0.866023	-0.381889	0.248176	0.271383	-0.454977	0.244872	0.217728	57.3848	79.676	39.257	41.3532	40.0556	68.8758	52.8047	55.1603	47.0474	60.0734	27.0953	33.9082	38.9861	42.2633	30.5123	43.7443
AC007686.4	novel transcript	ENSG00000285966.1	-1.21709	1.19648	1	-1.2171	1.25968		1.5321	1.1779		1.53211	1.24172		-8.01267e-06	1.37271		0.315011	1.04294		1.85112	6.75221	0.754942	0.810847	2.86112	1.01288	0	0	0	1.15526	1.04213	1.25586	3.99857	0.918767	0.847564	4.06924
AC007687.1	novel transcript	ENSG00000270178.1	2.1424	1.74871	1	1.68614	1.82867		-0.953138	1.65692		-0.496882	1.74089		-0.456256	1.6383		1.18926	1.84517		0	0	0.754942	0	0	3.03864	2.14073	0	0	1.15526	1.04213	1.25586	1.99929	0	0.847564	0
AC007688.2	ribosomal protein S6 (RPS6) pseudogene	ENSG00000241352.3	2.17081	1.708	1	2.43014	1.71683		0.976315	1.44034		0.716985	1.45079		0.25933	1.50984		3.14712	1.65574		0	0	0.754942	0	2.86112	2.02576	0.713578	0	0	5.77629	1.04213	0	1.99929	0	1.69513	5.08655
AC007695.1	novel transcript, antisense to RIC8B	ENSG00000287957.1	0.420579	0.853879	1	0.525468	0.877298	0.716868	-0.0612988	0.821514		-0.166188	0.845538		0.104889	0.835588	0.946917	0.35928	0.863936		0.925561	0	4.52965	1.62169	0.953706	2.02576	2.85431	3.94002	1.27155	3.46577	3.12638	2.51172	0	2.7563	5.93295	1.01731
AC007728.2	novel transcript, antisense to CYLD and NOD2	ENSG00000261644.2	-0.3928	2.32207	1	-1.32103	2.35656		-0.645095	2.34993		0.283139	2.38384		-0.928234	2.37029		-1.03789	2.33624		0	2.70088	0.754942	0	0	1.01288	0	0.985006	0	0	0	0	0	0.918767	0	0
AC007731.2	kelch-like 12 (Drosophila) (KLH12) pseudogene	ENSG00000215493.3	-1.38953	4.72436	1	-0.2928	4.72436		0.776835	4.73464		-0.319897	4.73464		1.09673	4.73464		-0.612697	4.72436		0	0	0.754942	0.810847	0	0	0	0	1.27155	0	0	0	0	0	0.847564	0
AC007731.6	novel transcript	ENSG00000287446.1	-1.5161	1.49426	1	0.671366	1.26984		-0.624461	1.69817		-2.81192	1.50532		2.18746	1.4661		-2.14056	1.53323		1.85112	1.35044	0	2.43254	0.953706	0	0.713578	0	2.5431	1.15526	2.08425	2.51172	0	0.918767	0	0
AC007738.1	ribosomal protein S26 (RPS26) pseudogene	ENSG00000229087.1	0.10872	1.80049	1	-0.560524	1.87815		-1.39945	1.89265		-0.730204	1.9647		-0.669244	1.87355		-1.29073	1.8971		0.925561	0	2.26483	0	0	1.01288	1.42716	0.985006	0	0	2.08425	0	0	0	0	1.01731
AC007741.1	novel transcript	ENSG00000280257.1	0	5.77068	1	1.6569	5.76801		1.56622	5.76478		-0.133763	5.7621		1.69998	5.76801		1.52313	5.76478		0	0	0	0	0	0	0	0	0	0	0	2.51172	0.999644	0	0.847564	0
AC007743.1	novel transcript, antisense to CCDC85A	ENSG00000233251.8	-0.117355	0.306173	1	0.198569	0.306658	0.692656	0.162251	0.305371	0.827502	-0.153673	0.305842	0.821436	0.315924	0.307094	0.50069	0.044896	0.304934	0.95065	41.6502	59.4194	57.3756	68.922	36.2408	40.5152	64.9356	71.9054	48.319	63.5391	78.1596	70.3282	47.9829	48.6946	82.2137	56.9693
AC007749.1	novel transcript	ENSG00000259855.1	0.451938	3.75573	1	0.297474	3.77631		0.410381	3.7307		0.564846	3.75156		-0.154465	3.75924		0.862319	3.74803		0	0	0.754942	0	0.953706	0	0.713578	0	0	1.15526	0	0	1.99929	0	0.847564	0
AC007773.1	novel transcript, antisense to DPY19L3	ENSG00000267213.4	-0.177722	0.353631	1	-0.0314103	0.36115	0.964233	-0.0458481	0.360596	0.966446	-0.19216	0.367883	0.813416	0.146312	0.364839	0.822246	-0.22357	0.356862	0.744231	13.8834	14.8549	18.1186	20.2712	12.3982	17.219	17.1259	13.7901	26.7026	8.0868	18.7583	13.8145	18.9932	15.619	8.47564	16.277
AC007780.1	novel transcript	ENSG00000267009.6	-1.25279	0.960603	1	0.122715	0.848369	0.938648	1.05882	0.976691		-0.316684	0.865971		1.3755	0.976826	0.323961	-0.19397	0.84819		0.925561	1.35044	6.79448	1.62169	0.953706	1.01288	0	2.95502	3.81466	1.15526	1.04213	6.2793	2.99893	0.918767	2.54269	3.05193
AC007785.3	novel transcript	ENSG00000268401.2	-0.543053	0.474155	1	-0.0296656	0.467814	0.973783	0.866738	0.464369	0.264019	0.353351	0.457784		0.513387	0.487863	0.488456	0.323685	0.44321	0.695999	8.33005	17.5557	12.0791	4.86508	4.76853	13.1674	6.4222	4.92503	8.90086	15.0183	8.33702	8.79102	8.99679	18.3753	7.62808	18.3116
AC007786.1	novel transcript	ENSG00000267498.2	0.0297	0.74268	1	-1.39536	0.955803	0.293652	-0.198119	0.756189		1.22694	0.965913		-1.42506	0.951567	0.287166	-0.168419	0.761518		1.85112	4.05132	2.26483	4.86508	2.86112	2.02576	3.56789	3.94002	2.5431	1.15526	1.04213	0	2.99893	3.67507	1.69513	3.05193
AC007786.2	novel transcript	ENSG00000276251.1	2.18852	2.39926	1	0.33231	2.53363		-1.50604	2.37607		0.350165	2.51196		-1.85621	2.39926		0.682474	2.51196		0	1.35044	0	0	1.90741	0	0.713578	1.97001	0	0	1.04213	0	0	1.83753	0	0
AC007792.1	TEC	ENSG00000280103.1	0.289997	1.74966	1	-1.4324	1.86033		-1.32096	1.84129		0.401446	1.94437		-1.7224	1.84129		-1.03096	1.86033		0	0	1.50988	0.810847	0.953706	1.01288	0.713578	0	0	0	0	0	0	0	0	1.01731
AC007823.1	novel transcript	ENSG00000260743.1	0.267998	0.333364	1	0.308854	0.341627	0.556472	-0.297393	0.3344	0.672944	-0.338249	0.342571	0.599439	0.0408562	0.333883	0.948439	-0.0293947	0.342135	0.97324	21.2879	9.45309	13.589	29.1905	27.6575	19.2447	15.6987	27.5802	12.7155	20.7946	22.9268	35.1641	13.995	23.8879	21.1891	11.1904
AC007834.2	chromosome 8 open reading frame 59 (C8orf59) pseudogene	ENSG00000256351.1	-0.479657	1.33392	1	-0.276286	1.35805		0.289646	1.35504		0.0862746	1.37835		0.203371	1.40673		-0.190012	1.30437		0	4.05132	0.754942	0.810847	0.953706	1.01288	0	1.97001	2.5431	2.31051	0	0	1.99929	1.83753	0.847564	0
AC007842.1	protein associated with topoisomerase II homolog 1 (yeast) (PATL1) pseudogene	ENSG00000269069.1	-0.0100931	0.277706	1	-0.13329	0.288991	0.789029	-0.212756	0.282583	0.732282	-0.0895598	0.293629	0.898747	-0.123197	0.288233	0.809899	-0.22285	0.283356	0.669441	19.4368	32.4106	26.423	46.2183	23.8426	41.5281	32.8246	23.6401	17.8017	28.8814	34.3902	31.3965	18.9932	38.5882	25.4269	22.3808
AC007848.1	novel transcript	ENSG00000255983.1	-0.499041	0.771203	1	-0.656618	0.815919	0.608513	-1.07022	0.907937		-0.912642	0.946101		-0.157577	0.841423	0.921165	-1.56926	0.884363		4.6278	2.70088	6.03954	3.24339	3.81482	3.03864	1.42716	3.94002	1.27155	4.62103	3.12638	1.25586	0.999644	0.918767	1.69513	2.03462
AC007849.1	novel transcript	ENSG00000242795.2	1.7402	1.35744	1	-0.116956	1.58846		-2.8626	1.46787		-1.00544	1.68275		-1.85716	1.42201		-1.1224	1.62958		0	0	1.50988	0.810847	1.90741	4.05152	0.713578	1.97001	0	1.15526	0	1.25586	0	0.918767	0	0
AC007849.2	succinate dehydrogenase complex, subunit D, integral membrane protein (SDHD) pseudogene	ENSG00000244381.1	0	5.77068	1	0	5.77068		1.4241	5.7651		1.04871	5.7651		0	5.77068		1.38102	5.7651		0	0	0	0	0	0	0	0	0	0	0	0	0	0.918767	0	1.01731
AC007877.1	novel transcript, antisense to SLC8A1	ENSG00000287255.1	0.345065	0.740351	1	0.178996	0.786663	0.900347	-1.44888	0.884919		-1.28282	0.923488		-0.166069	0.754353	0.90735	-1.10382	0.912723		1.85112	4.05132	2.26483	1.62169	3.81482	3.03864	2.14073	2.95502	3.81466	2.31051	2.08425	2.51172	0	3.67507	0	1.01731
AC007878.1	novel transcript	ENSG00000281195.1	-0.0881937	0.323057	1	-0.362119	0.33231	0.462779	-0.415159	0.329645	0.507853	-0.141234	0.338701	0.856483	-0.273925	0.332614	0.605184	-0.503353	0.329338	0.336722	31.4691	58.069	45.2965	55.9484	43.8705	59.7599	42.1011	29.5502	30.5172	51.9866	35.4323	27.6289	18.9932	45.9383	31.3599	37.6405
AC007879.1	novel transcript	ENSG00000224342.1	-2.39836	5.72931	1	-2.02297	5.72931		0	5.77068		0	5.77068		0	5.77068		-2.34286	5.72931		0	1.35044	1.50988	0.810847	0	0	0	0	0	0	0	0	0	0	0	0
AC007879.3	novel transcript	ENSG00000234902.6	-1.21511	2.08952	1	-1.57945	2.13127		0.436731	2.14554		0.801064	2.18601		-0.364332	2.22039		-0.778381	2.05262		0	0	2.26483	2.43254	0.953706	0	0.713578	0	0	1.15526	0	0	0	1.83753	0.847564	0
AC007881.2	novel transcript, antisense to NAGK	ENSG00000236469.1	0.554572	5.75991	1	-0.412218	5.76919		-0.56535	5.76142		0.40144	5.77068		-0.96679	5.76142		-0.0107781	5.76919		0.925561	0	0	0	0	1.01288	0.713578	0	0	0	0	0	0	0	0.847564	0
AC007881.3	novel transcript	ENSG00000272735.1	0.0329981	0.413859	1	-0.524748	0.45957	0.436432	-0.0624747	0.415577		0.495272	0.461004		-0.557746	0.456957	0.405383	-0.0294766	0.418468	0.97848	15.7345	8.10265	9.0593	8.91931	6.67594	11.1417	9.99009	15.7601	6.35776	6.93154	5.21064	11.3027	10.9961	8.2689	5.93295	17.2943
AC007881.4	novel transcript, antisense to MCEE	ENSG00000288065.1	0.693529	5.76104	1	-0.38903	5.77068		-1.40245	5.76104		0	5.77068		-1.08256	5.76104		-0.708926	5.77068		0	0	0.754942	0	0	1.01288	0	0.985006	0	0	0	0	0	0	0	0
AC007906.1	novel transcript	ENSG00000261291.1	-0.407858	0.723689	1	-0.914563	0.826762	0.454495	0.767576	0.702043		1.27428	0.807614		-0.506706	0.852184	0.725034	0.359718	0.670996		3.70224	0	3.77471	4.86508	1.90741	3.03864	2.14073	2.95502	1.27155	2.31051	1.04213	2.51172	2.99893	5.5126	4.23782	4.06924
AC007906.2	novel protein	ENSG00000277639.2	0.251366	0.871214	1	-1.29787	1.11964		-0.37258	0.882901		1.17665	1.12755		-1.54923	1.09901		-0.121214	0.908072		0.925561	5.40177	2.26483	0.810847	1.90741	4.05152	1.42716	2.95502	0	1.15526	0	2.51172	0.999644	4.59383	0.847564	2.03462
AC007920.2	novel transcript, antisense to MASP1	ENSG00000283175.1	0.203585	0.324995	1	-0.0296031	0.345204	0.964597	0.262894	0.312035	0.692356	0.496082	0.332925	0.376355	-0.233188	0.338081	0.676906	0.466479	0.319714	0.362818	20.3623	22.9575	11.3241	11.3519	15.2593	30.3864	17.8394	10.8351	19.0733	15.0183	13.5477	15.0703	22.9918	28.4818	24.5794	12.2077
AC007922.1		ENSG00000199636.1	-1.05391	3.63587	1	-1.33356	3.64472		-0.599549	3.66532		0	3.67394		-0.279651	3.66532		-1.65346	3.64472		1.85112	0	0	0.810847	0.953706	0	0	0	0	0	0	0	0	0	0	0
AC007922.3	novel transcript	ENSG00000265094.1	-1.25338	3.729	1	-0.877986	3.729		-0.665847	3.77395		-1.04124	3.77395		0.375394	3.77395		-1.91923	3.729		1.85112	0	0.754942	0	0.953706	0	0	0	1.27155	0	0	0	0	0	0	0
AC007938.1	novel transcript	ENSG00000259920.1	-1.01712	5.74861	1	-1.36306	5.74861		-0.66584	5.77068		0	5.77068		-0.345945	5.77068		-1.68296	5.74861		0	0	1.50988	0.810847	0	0	0	0.985006	0	0	0	0	0	0	0	0
AC007938.2	novel transcript, antisense to MEST	ENSG00000270823.1	1.05182	1.07323	1	-0.347921	1.27424		-0.230565	0.980362		1.16918	1.197		-1.39974	1.17749		0.821254	1.09484		0	1.35044	2.26483	0.810847	0.953706	4.05152	2.85431	0.985006	0	0	1.04213	2.51172	0.999644	3.67507	0.847564	2.03462
AC007938.3	novel transcript, antisense to COPG2	ENSG00000270953.1	-1.45169	0.592784	1	-1.56373	0.641618	0.0501155	0.136576	0.660418		0.248624	0.704446		-0.112048	0.709877	0.933924	-1.31511	0.586336		6.47892	5.40177	15.8538	6.48677	2.86112	4.05152	2.85431	2.95502	1.27155	5.77629	2.08425	2.51172	2.99893	3.67507	5.08538	2.03462
AC007950.2	novel transcript	ENSG00000276651.1	-0.0682244	0.695799	1	-2.51864	1.04312	0.0528569	-1.33147	0.804329		1.11894	1.11798		-2.45041	1.0437	0.0654538	-1.3997	0.803486		2.77668	10.8035	3.77471	4.05423	5.72224	7.09016	4.99504	0.985006	1.27155	2.31051	0	0	1.99929	2.7563	0.847564	2.03462
AC007952.4	novel transcript	ENSG00000262202.4	-0.713685	0.299088	1	-1.52166	0.341779	8.21968e-05	-0.617215	0.331972	0.26674	0.190761	0.370835	0.816581	-0.807976	0.353209	0.0743575	-1.3309	0.319763	0.000764891	32.3946	24.3079	36.9922	46.2183	20.9815	20.2576	26.4024	19.7001	12.7155	11.5526	15.6319	10.0469	6.99751	22.0504	14.4086	13.225
AC007953.2	novel transcript	ENSG00000270321.2	1.44403	4.48431	1	-0.389033	4.52945		-1.43162	4.48431		0.401443	4.52945		-1.83307	4.48431		0.01241	4.52945		0	1.35044	0	0	0	1.01288	2.85431	0	0	0	0	0	0	0	0.847564	0
AC007966.1		ENSG00000212581.1	0.0941434	1.37801	1	-0.453877	1.4977		-2.09106	1.58518		-1.54304	1.69012		-0.548021	1.4844		-1.99692	1.59827		0.925561	1.35044	1.50988	0.810847	1.90741	2.02576	0	0.985006	0	0	2.08425	1.25586	0	0	0.847564	0
AC007982.1		ENSG00000201178.1	-2.24879	2.17151	1	-1.16427	2.16803		0	2.26375		-1.02902	2.26046		1.08452	2.26046		-2.19329	2.17151		0.925561	1.35044	0.754942	0	0	0	0	0	0	1.15526	0	0	0	0	0	0
AC007992.1	glyceraldehyde-3-phosphate dehydrogenase (GAPDH) pseudogene	ENSG00000183663.6	-0.0246967	2.82238	1	-0.385121	2.82483		0.649943	2.7987		1.01037	2.8012		-0.360424	2.82306		0.625247	2.80051		0	0	0.754942	0	0	1.01288	0	0	0	0	0	0	0	0.918767	0.847564	0
AC007992.2	tubulin, beta class I (TUBB) pseudogene	ENSG00000271349.1	0.444176	1.84122	1	-1.72826	1.95752		-0.827764	1.86508		1.34467	1.97963		-2.17243	1.92666		-0.383588	1.89675		0	2.70088	0.754942	0	0	3.03864	2.14073	0	0	0	0	0	0	0	2.54269	1.01731
AC007996.1	novel transcript, sense intronic to KCTD1	ENSG00000277534.1	0.195298	0.266907	1	-0.00656736	0.274985	0.990193	-0.229512	0.267349	0.685202	-0.0276462	0.275392	0.969245	-0.201866	0.271924	0.648846	-0.0342136	0.270462	0.957797	37.0224	49.9663	73.2294	29.1905	43.8705	59.7599	72.7849	37.4302	43.2328	55.4523	55.2328	30.1406	31.9886	50.5322	59.3295	40.6924
AC007998.3	novel transcript	ENSG00000267583.5	0.807858	3.88231	1	0.303654	3.90835		-0.242546	3.86798		0.261659	3.89424		-0.504205	3.8853		0.565312	3.89127		0	0	0	0.810847	0	1.01288	0	0.985006	0	0	1.04213	0	0	0.918767	0.847564	0
AC007998.5	TEC	ENSG00000279074.1	-0.0902755	1.52524	1	-0.185781	1.58654		-1.11725	1.64228		-1.02175	1.6978		-0.0955055	1.57995		-1.20753	1.64872		0.925561	0	0.754942	0.810847	0	1.01288	1.42716	0	0	2.31051	0	0	0.999644	0	0	0
AC008011.2	novel transcript, antisense to PTHLH	ENSG00000257042.1	-0.55803	0.964514	1	-2.3191	1.23711		-2.19156	1.27343		-0.430492	1.4899		-1.76107	1.26391		-2.74959	1.24673		4.6278	1.35044	6.79448	0.810847	0.953706	2.02576	4.99504	0.985006	2.5431	0	0	0	0	0.918767	0.847564	0
AC008012.1	novel transcript	ENSG00000285901.1	-0.0483259	2.88213	1	-1.04425	2.89536		0.146989	2.87556		1.14291	2.88875		-0.99592	2.89433		0.0986634	2.87661		0	0	0.754942	0.810847	0	1.01288	0.713578	0	0	0	0	0	0.999644	0.918767	0	0
AC008013.2	tetraspanin family pseudogene	ENSG00000226472.8	-0.528213	0.452713	1	-0.936343	0.488165	0.143172	-0.206258	0.476774	0.863555	0.201872	0.510446		-0.40813	0.501457	0.609873	-0.734471	0.462726	0.31498	9.25561	17.5557	15.8538	16.2169	4.76853	13.1674	10.7037	12.8051	1.27155	9.24206	13.5477	7.53516	2.99893	4.59383	11.8659	17.2943
AC008014.1	novel transcript	ENSG00000257261.6	-0.252767	0.190544	1	-0.123229	0.193208	0.697463	0.0710118	0.192198	0.885853	-0.0585259	0.194822	0.900411	0.129538	0.195028	0.689705	-0.181755	0.190351	0.592221	103.663	95.8813	111.731	91.6257	103.954	57.7341	85.6293	92.5906	129.698	86.6443	75.0332	82.8868	78.9718	85.4453	100.86	88.506
AC008015.1	ubiquitin-conjugating enzyme E2L 3 (UBE2L3) pseudogene	ENSG00000258578.2	-1.48923	1.41209	1	-1.12448	1.42061		0.0244765	1.61907		-0.340274	1.62628		0.364751	1.61616		-1.46476	1.4239		0.925561	0	3.01977	0.810847	0	0	0	1.97001	1.27155	1.15526	0	0	0	0.918767	0.847564	0
AC008026.1	ribosomal protein S10 (RPS10) pseudogene	ENSG00000239246.3	0.0830881	0.938827	1	-0.914794	1.10132		0.295055	0.910859		1.29294	1.07697		-0.997882	1.09182		0.378143	0.921737		0.925561	2.70088	1.50988	3.24339	0	2.02576	3.56789	2.95502	1.27155	2.31051	0	1.25586	3.99857	2.7563	2.54269	1.01731
AC008026.3	novel transcript	ENSG00000264546.1	-0.247549	0.715081	1	0.368619	0.700339	0.755696	-0.547676	0.774703		-1.16384	0.760944		0.616167	0.712835	0.584424	-0.795225	0.763223		1.85112	5.40177	7.54942	1.62169	3.81482	5.0644	4.28147	0	3.81466	6.93154	3.12638	7.53516	1.99929	2.7563	0.847564	4.06924
AC008035.1	novel transcript	ENSG00000272369.1	0.380146	0.388947	1	0.514931	0.397031	0.363285	0.180428	0.369727	0.844996	0.0456438	0.378099	0.963402	0.134784	0.381922	0.846424	0.560575	0.385315	0.364952	9.25561	4.05132	15.0988	11.3519	20.0278	9.11592	16.4123	8.86505	15.2586	18.4841	14.5898	11.3027	19.9929	10.1064	18.6464	13.225
AC008038.1	eukaryotic translation elongation factor 1 gamma (	ENSG00000283041.1	0.00815288	0.31158	1	0.317477	0.313371	0.499172	0.26521	0.305101	0.680505	-0.0441136	0.30685	0.956112	0.309324	0.311932	0.519969	0.273363	0.306575	0.622615	15.7345	22.9575	13.589	30.0013	18.1204	16.2061	18.553	28.5652	22.8879	31.1919	19.8004	27.6289	31.9886	25.7255	22.8842	17.2943
AC008040.1	novel transcript, antisense to SEC62	ENSG00000239219.2	-0.00465973	0.828454	1	0.0194616	0.862066	0.990554	-1.71708	1.08358		-1.7412	1.10927		0.0241214	0.859062	0.988361	-1.72174	1.086		0.925561	4.05132	3.01977	1.62169	1.90741	3.03864	0.713578	3.94002	2.5431	2.31051	2.08425	2.51172	0.999644	0.918767	0.847564	0
AC008050.1	novel transcript	ENSG00000259124.1	-0.0340861	3.8893	1	1.53954	3.85149		0.0554956	3.89027		-1.51813	3.85248		1.57362	3.85248		0.0214094	3.8893		0.925561	0	0	0	0	1.01288	0	0	1.27155	1.15526	1.04213	0	0.999644	0	0	0
AC008055.2	novel transcript	ENSG00000286056.1	1.22154	1.43951	1	-0.347657	1.64062		-3.25436	1.55969		-1.68517	1.74707		-1.56919	1.51727		-2.03283	1.68115		1.85112	0	0.754942	0	1.90741	1.01288	2.85431	0.985006	0	0	1.04213	1.25586	0	0	0	0
AC008073.1	novel transcript	ENSG00000223754.1	0.602042	1.14734	1	0.511342	1.19654		-0.507082	1.15526		-0.416382	1.20413		-0.0907004	1.14281		0.0949599	1.20843		1.85112	0	1.50988	0.810847	0	1.01288	1.42716	3.94002	2.5431	1.15526	1.04213	1.25586	0.999644	0	0.847564	3.05193
AC008073.3	novel transcript	ENSG00000276087.2	0.99597	2.11609	1	1.124	2.13102		0.532976	2.01245		0.404945	2.0285		0.128031	2.07058		1.52895	2.07508		0	1.35044	0	0	0	1.01288	1.42716	0	0	0	1.04213	1.25586	1.99929	0	0.847564	0
AC008074.2	novel transcript	ENSG00000260101.1	-0.500745	0.4478	1	-0.909474	0.496044	0.165945	-0.13593	0.475955		0.272799	0.521432		-0.408729	0.512837	0.618786	-0.636675	0.4578	0.392175	9.25561	12.154	10.5692	10.541	5.72224	12.1546	4.99504	7.88005	8.90086	4.62103	3.12638	6.2793	5.99786	7.35013	6.78051	7.12117
AC008079.1	novel transcript, antisense to TUBA8	ENSG00000280007.1	0.557099	3.79458	1	0.681888	3.79731		-1.26603	3.79458		-1.39082	3.79731		0.12479	3.7797		-0.708932	3.81194		0	1.35044	0	0	0.953706	1.01288	0	0	0	2.31051	0	0	0	0	0	0
AC008080.1	novel transcript	ENSG00000173862.3	-0.093879	2.52431	1	-1.09854	2.54144		0.69711	2.4842		1.70177	2.50162		-1.00466	2.55157		0.603231	2.47382		0	1.35044	0.754942	0	0	0	0.713578	0.985006	0	0	0	0	1.99929	0	0	1.01731
AC008080.2	novel transcript	ENSG00000227481.1	-0.720336	0.720205	1	-0.938104	0.773018	0.40124	-0.365769	0.792913		-0.148001	0.841012		-0.217768	0.809226	0.885552	-1.0861	0.755924		4.6278	5.40177	4.52965	5.67593	1.90741	0	4.28147	5.91004	1.27155	2.31051	3.12638	3.76758	3.99857	0.918767	2.54269	2.03462
AC008088.2		ENSG00000278701.1	-0.343305	0.92608	1	-1.2694	1.08041		0.648602	0.908455		1.5747	1.06514		-0.926096	1.09815		0.305297	0.886971		5.55336	0	2.26483	3.24339	2.86112	1.01288	2.85431	1.97001	0	1.15526	2.08425	1.25586	2.99893	5.5126	0.847564	5.08655
AC008105.1	novel transcript, antisense to FMNL1	ENSG00000233175.2	-0.274453	0.487189	1	-0.58742	0.520543	0.443119	-0.319525	0.511547		-0.00655883	0.543294		-0.312967	0.528148	0.725953	-0.593979	0.503678	0.483964	5.55336	9.45309	12.0791	13.7844	7.62965	14.1803	7.13578	5.91004	3.81466	8.0868	9.37915	6.2793	7.99715	9.18767	4.23782	6.10386
AC008105.2	novel pseudogene, ortholog of 1700023F06Rik (M. musculus)	ENSG00000233483.3	-0.148208	0.545057	1	-0.873996	0.627285	0.320704	0.46764	0.531242		1.19343	0.615188		-0.725788	0.631887	0.440134	0.319432	0.525699		4.6278	2.70088	7.54942	8.91931	6.67594	6.07728	5.70862	3.94002	2.5431	0	7.29489	3.76758	9.99644	8.2689	8.47564	4.06924
AC008105.3	novel transcript, antisense to FMNL1	ENSG00000267121.6	-1.61826	1.97545	1	-1.00771	1.96214		-1.3129	2.1335		-1.92345	2.12139		0.610552	2.08513		-2.93116	2.01387		0.925561	1.35044	1.50988	1.62169	0	0	1.42716	0	0	2.31051	0	0	0	0	0	0
AC008115.3	novel transcript	ENSG00000275560.1	-0.24514	0.414493	1	0.0404593	0.417558	0.960123	0.413925	0.409955	0.621584	0.128325	0.412969	0.896012	0.285599	0.423538	0.68464	0.168785	0.403771	0.839533	14.809	17.5557	10.5692	13.7844	9.53706	4.05152	13.558	20.6851	7.62931	6.93154	26.0532	17.582	15.9943	14.7003	16.9513	15.2596
AC008115.4	novel transcript	ENSG00000275963.1	0.285946	0.976136	1	-0.0956495	1.04583		-0.278248	0.976023		0.103347	1.04526		-0.381595	1.01991		0.00769763	1.00309		0	4.05132	0.754942	3.24339	5.72224	3.03864	0	1.97001	2.5431	1.15526	1.04213	2.51172	0.999644	3.67507	1.69513	1.01731
AC008119.1	novel transcript, antisense to SART3	ENSG00000287202.1	1.4845	1.25254	1	-0.904027	1.53576		-0.684361	1.14164		1.70417	1.44622		-2.38853	1.38735		0.800142	1.31775		1.85112	0	0	0.810847	2.86112	0	2.85431	1.97001	0	0	1.04213	0	1.99929	0.918767	0.847564	1.01731
AC008121.2	family with sequence similarity 32, member A (FAM32A) pseudogene	ENSG00000271596.1	0.616626	1.22911	1	0.856026	1.2431		-0.974678	1.27489		-1.21408	1.288		0.2394	1.16216		-0.358052	1.34913		0	1.35044	0.754942	1.62169	0.953706	2.02576	1.42716	0.985006	0	3.46577	3.12638	0	0	0.918767	0.847564	1.01731
AC008121.3	novel transcript	ENSG00000274156.1	-1.6092	1.28572	1	1.10412	0.954472		1.83068	1.26905		-0.882641	0.93214		2.71332	1.22925		0.221477	1.00509		1.85112	1.35044	1.50988	0.810847	0	0	0.713578	0.985006	2.5431	2.31051	4.16851	2.51172	0	0.918767	1.69513	4.06924
AC008121.4	novel transcript, antisense to HIGD1C	ENSG00000274797.1	-0.0344129	1.90104	1	-0.531074	1.97079		0.722761	1.83665		1.21942	1.90845		-0.496661	1.96809		0.688348	1.83941		0.925561	0	0.754942	0.810847	0	3.03864	0	0.985006	0	2.31051	0	0	0.999644	0	2.54269	0
AC008124.1	novel transcript	ENSG00000273015.2	-0.161942	0.101979	1	-0.349473	0.104145	0.00435619	-0.0741228	0.102682	0.745987	0.113408	0.10483	0.557171	-0.187531	0.104443	0.183541	-0.236065	0.102379	0.105409	547.932	533.424	640.946	515.699	491.159	448.706	560.158	499.398	481.918	375.459	450.199	447.086	358.872	476.84	617.874	449.651
AC008132.1	POM121 transmembrane nucleoporin (POM121) pseudogene	ENSG00000161103.11	0.761017	1.54646	1	0.624294	1.58467		-0.397005	1.52282		-0.260282	1.56182		-0.136722	1.52947		0.364012	1.57836		1.85112	0	0	0.810847	2.86112	1.01288	0	0.985006	1.27155	0	0	3.76758	1.99929	0	0	2.03462
AC008147.2	novel transcript, sense intronic to LIMA1	ENSG00000257298.1	-0.0651208	0.523535	1	-0.636581	0.565127	0.444011	-0.223498	0.533696		0.347962	0.574489		-0.57146	0.565446	0.510085	-0.288619	0.533361	0.783573	8.33005	14.8549	9.0593	8.91931	10.4908	13.1674	12.1308	1.97001	8.90086	3.46577	5.21064	8.79102	8.99679	5.5126	5.93295	13.225
AC008147.3	40S ribosomal protein S26 (RPS26) pseudogene	ENSG00000257531.2	-1.72763	1.95341	1	-1.55808	1.96702		-1.52399	2.13331		-1.69354	2.14547		0.169546	2.11099		-3.25162	1.99034		0	2.70088	1.50988	2.43254	0	0	2.14073	0	0	0	1.04213	1.25586	0	0	0	0
AC008147.4	novel pseudogene	ENSG00000278842.1	-0.0559955	0.510535	1	-0.507954	0.54851	0.544729	-0.133428	0.51777	0.923711	0.318531	0.55516		-0.451958	0.548642	0.605084	-0.189423	0.517629	0.863085	10.1812	9.45309	9.0593	8.91931	5.72224	11.1417	12.1308	6.89504	2.5431	11.5526	6.25276	6.2793	8.99679	10.1064	5.08538	9.15579
AC008149.2	novel transcript, antisense to ELK3	ENSG00000287454.1	-0.423993	1.03958	1	-0.825084	1.14462		-0.0909426	1.0902		0.310148	1.19029		-0.40109	1.17567		-0.514936	1.05641		1.85112	4.05132	1.50988	0.810847	0.953706	1.01288	2.85431	0.985006	1.27155	1.15526	2.08425	0	0.999644	3.67507	0.847564	0
AC008163.1	novel pseudogene containing cadherin repeats	ENSG00000233491.8	-1.55985	1.11436	1	-1.14094	1.10943	0.492178	1.03842	1.13442		0.619517	1.1295		0.418905	1.19646	0.847765	-0.521425	1.0417		7.40449	4.05132	7.54942	0	0	1.01288	2.14073	2.95502	0	2.31051	6.25276	0	0.999644	1.83753	7.62808	3.05193
AC008264.2	novel transcript, antisense to MKLN1	ENSG00000273489.1	-0.263581	1.31546	1	-0.816451	1.41904		-1.38827	1.48775		-0.835394	1.57936		-0.552871	1.4383		-1.65185	1.46857		0.925561	2.70088	3.01977	0	0	3.03864	2.85431	0	1.27155	1.15526	1.04213	0	0.999644	0.918767	0	0
AC008267.1	guanine nucleotide binding protein (G protein), alpha 11 (Gq class) (GNA11) pseudogene	ENSG00000179342.4	-0.084276	1.66534	1	2.19485	1.50075		1.1278	1.58898		-1.15132	1.41205		2.27913	1.50094		1.04353	1.5888		0.925561	0	0	0	0	0	0.713578	0	2.5431	1.15526	2.08425	0	0.999644	0	1.69513	0
AC008267.2	RAB guanine nucleotide exchange factor 1 (RABGEF1) pseudogene	ENSG00000230189.7	-1.89927	1.96166	1	-0.744575	1.94233		0.0554959	2.09813		-1.0992	2.08058		1.1547	2.08058		-1.84378	1.96166		2.77668	1.35044	0	0	0	0	0.713578	0	1.27155	0	0	1.25586	0	0	0.847564	0
AC008267.4	GrpE-like 1, mitochondrial (E. coli) (GRPEL1) pseudogene	ENSG00000236928.3	-0.246072	2.22006	1	0.793145	2.16539		1.32159	2.13923		0.28237	2.08203		1.03922	2.18637		1.07552	2.11783		0	0	0.754942	1.62169	0	0	2.14073	0	1.27155	1.15526	0	1.25586	0.999644	2.7563	0.847564	0
AC008267.5	novel transcript	ENSG00000237310.2	-0.11549	0.248982	1	0.0254274	0.255264	0.958985	0.234032	0.246573	0.645203	0.0931143	0.252828	0.873683	0.140917	0.256892	0.749713	0.118542	0.244871	0.810538	36.0969	28.3593	21.1384	30.0013	29.5649	23.2962	26.4024	26.5952	31.7888	33.5025	27.0953	25.1172	34.9875	27.563	24.5794	38.6578
AC008269.1	novel transcript	ENSG00000229321.2	0.0542591	0.386173	1	-0.251517	0.411396	0.709963	-0.525111	0.404001	0.489032	-0.219335	0.428083	0.817108	-0.305776	0.408418	0.645873	-0.470852	0.407017	0.495942	13.8834	13.5044	7.54942	21.082	15.2593	20.2576	12.1308	8.86505	11.444	6.93154	12.5055	15.0703	10.9961	9.18767	6.78051	13.225
AC008277.1	novel transcript, antisense to BAZ2B	ENSG00000223642.7	-1.39062	5.76261	1	-1.01523	5.76261		0	5.77068		0	5.77068		0	5.77068		-1.33512	5.76261		0	1.35044	0	0.810847	0	0	0	0	0	0	0	0	0	0	0	0
AC008278.2	novel transcript	ENSG00000234022.1	0.297984	2.69139	1	-0.336938	2.72216		-0.782818	2.70856		-0.147896	2.73883		-0.634922	2.71279		-0.484834	2.71794		0	1.35044	0	0.810847	0.953706	1.01288	0	0	0	0	0	1.25586	0.999644	0	0	0
AC008280.2	novel transcript	ENSG00000272156.1	0.228736	0.503833	1	0.823726	0.494944	0.217939	0.727847	0.465928		0.132858	0.45614		0.59499	0.481471	0.398781	0.956583	0.479834	0.17829	2.77668	4.05132	7.54942	9.73016	10.4908	5.0644	7.13578	6.89504	10.1724	13.8631	5.21064	16.3262	13.995	9.18767	13.561	12.2077
AC008378.2	novel transcript	ENSG00000253172.1	0.559954	5.76163	1	-0.38903	5.77068		-0.547544	5.76163		0.40144	5.77068		-0.948984	5.76163		0.0124099	5.77068		0	0	0.754942	0	0.953706	0	0.713578	0	0	0	0	0	0.999644	0	0	0
AC008379.1	ribosomal protein L21 (RPL21) pseudogene	ENSG00000241187.1	-0.611626	1.24542	1	-0.00398676	1.21463		0.917529	1.21911		0.309889	1.18726		0.60764	1.28067		0.305903	1.14945		0.925561	2.70088	0.754942	1.62169	0.953706	1.01288	0.713578	0.985006	0	3.46577	2.08425	0	0	1.83753	1.69513	4.06924
AC008393.1	novel transcript	ENSG00000245317.2	0.0506496	0.275156	1	0.233818	0.279426	0.592251	0.138398	0.271359	0.835561	-0.044771	0.275626	0.949673	0.183169	0.277344	0.691441	0.189047	0.273486	0.714755	25.9157	27.0088	33.9724	22.7037	24.7964	29.3735	29.2567	30.5352	33.0603	31.1919	20.8425	45.211	29.9893	33.0756	27.9696	34.5885
AC008393.2		ENSG00000252202.1	-0.303267	0.924071	1	-1.78524	1.17288		-0.183165	0.961772		1.29881	1.20217		-1.48198	1.18689		-0.486432	0.944104		4.6278	0	3.01977	2.43254	2.86112	1.01288	2.85431	1.97001	1.27155	2.31051	0	0	0	3.67507	2.54269	2.03462
AC008394.1	novel transcript	ENSG00000288569.1	0.673649	1.49129	1	-1.93022	1.705		-2.92377	1.6348		0	1.83021		-2.60387	1.6348		-2.25012	1.705		0.925561	1.35044	0	1.62169	1.90741	1.01288	0.713578	1.97001	0	0	0	0	0	0	0	0
AC008395.1	novel transcript, sense intronic to SIPA1L3	ENSG00000268051.1	1.10336	1.50529	1	0.805824	1.58181		-1.13376	1.50176		-0.836231	1.57804		-0.297532	1.42999		-0.0304078	1.6463		0.925561	1.35044	0	0	0	2.02576	0	2.95502	0	2.31051	1.04213	0	0	0	0	2.03462
AC008397.2	cAMP-specific 3',5'-cyclic phosphodiesterase 4C [Source:UniProtKB/Swiss-Prot;Acc:Q08493]	ENSG00000285188.1	1.59402	1.39476	1	1.24102	1.46989		-0.149584	1.17237		0.203415	1.26008		-0.352999	1.24017		1.44444	1.41294		0	0	0.754942	0.810847	2.86112	2.02576	0	0.985006	1.27155	2.31051	1.04213	0	0	2.7563	1.69513	1.01731
AC008403.2	novel transcript, antisense to KCNJ14	ENSG00000268530.6	0.518605	0.984888	1	-0.144322	1.08908		-1.35065	1.09851		-0.68772	1.19217		-0.662927	1.0421		-0.832042	1.14325		2.77668	2.70088	1.50988	0	3.81482	2.02576	1.42716	1.97001	2.5431	2.31051	0	1.25586	0	2.7563	0	1.01731
AC008406.3	novel transcript, antisense to PITX1	ENSG00000277619.1	-1.42736	2.23222	1	0.304116	2.20713		2.583	2.1337		0.851522	2.10662		1.73148	2.22866		1.15564	2.11088		0	1.35044	0	0.810847	0	0	0	0	0	1.15526	0	1.25586	0	4.59383	0	1.01731
AC008429.1	novel transcript, antisense to RPL26L1	ENSG00000204758.8	-0.6215	0.391875	1	-0.0067711	0.382572	0.992343	0.611518	0.392413	0.380677	-0.00321149	0.383015	0.996698	0.614729	0.40241	0.275775	-0.00998259	0.372017	0.991879	12.9578	10.8035	23.4032	13.7844	4.76853	12.1546	14.2716	8.86505	16.5302	12.7078	22.9268	8.79102	15.9943	5.5126	21.1891	18.3116
AC008429.2	pyrophosphatase (inorganic) 1 (PPA1) pseudogene	ENSG00000253785.1	-0.599188	2.04613	1	-2.12884	2.11326		-1.1282	2.16977		0.401446	2.23274		-1.52965	2.16977		-1.72739	2.11326		0.925561	1.35044	0.754942	0.810847	1.90741	0	0.713578	0	0	0	0	0	0.999644	0	0	0
AC008429.3	novel transcript	ENSG00000254295.1	1.15786	1.61295	1	0.463306	1.70188		-2.00476	1.6664		-1.3102	1.75234		-0.694558	1.5835		-0.846898	1.77845		0	1.35044	0	0.810847	1.90741	2.02576	0.713578	0	0	1.15526	2.08425	0	0	0	0.847564	0
AC008429.4	coiled-coil domain containing 72 (CCDC72) pseudogene	ENSG00000254328.1	-0.626339	1.03616	1	1.72305	0.854031		1.09489	0.998525		-1.25449	0.806695		2.34939	0.941844		0.468555	0.916235		0	2.70088	3.01977	0.810847	0.953706	0	2.85431	0	7.62931	3.46577	5.21064	3.76758	1.99929	1.83753	2.54269	2.03462
AC008434.1	novel transcript	ENSG00000249655.1	0.438923	0.664163	1	-0.262541	0.742324	0.838943	-0.176987	0.64734		0.524477	0.727062		-0.701464	0.715251	0.525315	0.261936	0.677165		4.6278	8.10265	0.754942	2.43254	8.58335	5.0644	2.85431	2.95502	1.27155	4.62103	2.08425	3.76758	1.99929	3.67507	2.54269	9.15579
AC008438.1	novel transcript	ENSG00000249637.2	-0.130592	0.636874	1	0.282008	0.634482	0.797162	0.683561	0.604511		0.270962	0.601675		0.412599	0.641497	0.700402	0.55297	0.597077		3.70224	4.05132	3.01977	4.05423	0.953706	5.0644	3.56789	3.94002	5.08621	4.62103	2.08425	6.2793	3.99857	3.67507	5.93295	8.13848
AC008440.1	novel transcript	ENSG00000232220.2	-0.0105025	0.990517	1	-1.46997	1.20125		-1.36869	1.14033		0.090778	1.32634		-1.45947	1.19876		-1.37919	1.14279		1.85112	4.05132	2.26483	0.810847	3.81482	5.0644	0.713578	0.985006	0	2.31051	0	1.25586	1.99929	0.918767	0	1.01731
AC008443.1	novel transcript, antisense to TRIM52	ENSG00000233937.7	-0.116372	0.188045	1	-0.0688288	0.191122	0.836082	-0.221114	0.191115	0.555206	-0.268657	0.194129	0.422286	0.0475436	0.191648	0.89474	-0.337486	0.190588	0.247794	114.77	137.745	107.957	87.5715	102.047	130.661	110.605	67.9654	120.797	105.128	109.423	87.9102	81.9708	82.689	96.6223	90.5406
AC008443.2	novel transcript	ENSG00000247049.2	0.0492921	3.83927	1	-0.752774	3.84939		0.445365	3.82799		1.24743	3.83814		-0.802066	3.85319		0.494657	3.82413		0	0	0	1.62169	0	0	0	1.97001	0	0	0	0	0.999644	0.918767	0	0
AC008443.3	novel transcript	ENSG00000248103.1	-0.0589116	0.18785	1	-0.0812319	0.191976	0.807968	-0.147986	0.189899	0.720179	-0.125666	0.193963	0.755865	-0.0223203	0.19205	0.951094	-0.206898	0.189824	0.530262	98.1094	112.087	98.8974	90.004	78.2039	135.726	102.755	68.9504	76.2931	138.631	90.6651	74.0958	63.9772	90.0391	91.5369	101.731
AC008443.4	novel transcript	ENSG00000248514.1	0.0395429	1.54701	1	1.53756	1.4522		-0.670834	1.61659		-2.16885	1.52574		1.49801	1.4575		-0.631291	1.61203		0.925561	0	1.50988	0.810847	0	0	2.85431	0.985006	0	3.46577	3.12638	1.25586	1.99929	0	0	0
AC008443.5	novel transcript	ENSG00000250222.2	0.0893	0.219638	1	0.189064	0.22508	0.590671	0.227676	0.214139	0.596684	0.127911	0.219655	0.785783	0.0997641	0.222576	0.799987	0.316976	0.216738	0.361684	43.5014	40.5132	33.9724	38.1098	59.1298	34.4379	34.2517	39.4002	53.4052	45.055	39.6008	40.1875	57.9793	35.8319	47.4636	52.9001
AC008443.6	novel transcript	ENSG00000250900.6	-0.533238	0.877223	1	-0.515099	0.921311		0.763783	0.859905		0.745643	0.904413		0.0181394	0.96474		0.230544	0.810668		1.85112	4.05132	1.50988	2.43254	1.90741	1.01288	0.713578	2.95502	0	4.62103	2.08425	0	0.999644	2.7563	2.54269	5.08655
AC008443.7	general transcription factor IIi (GTF2I) pseudogene	ENSG00000274525.1	0.000671647	0.248391	1	-0.216193	0.263729	0.600992	-0.30957	0.256269	0.533182	-0.0927059	0.2711	0.884307	-0.216865	0.262786	0.604358	-0.308899	0.25724	0.474176	30.5435	29.7097	33.9724	27.5688	34.3334	25.322	32.8246	28.5652	33.0603	21.9499	26.0532	23.8613	19.9929	24.8067	23.7318	30.5193
AC008443.8	novel transcript	ENSG00000286310.1	-0.0700649	1.26133	1	-0.593673	1.36419		-1.94176	1.45647		-1.41815	1.54599		-0.523608	1.36638		-2.01182	1.45381		0.925561	1.35044	0.754942	1.62169	0	1.01288	4.99504	0	0	2.31051	1.04213	0	0	0.918767	0	0
AC008443.9	novel transcript	ENSG00000286644.1	0.538637	1.842	1	1.02757	1.8276		-0.590104	1.83661		-1.07904	1.82191		0.488931	1.74525		-0.0514674	1.91481		0	0	1.50988	0	0.953706	1.01288	0.713578	0	1.27155	0	1.04213	1.25586	0	1.83753	0	0
AC008453.1	novel transcript	ENSG00000250309.2	0.859631	1.53989	1	0.674687	1.59235		-2.24708	1.66216		-2.06214	1.71123		-0.184944	1.49584		-1.38745	1.74926		0	1.35044	0.754942	0.810847	0	3.03864	1.42716	0.985006	3.81466	2.31051	0	0	0.999644	0	0	0
AC008462.1	novel transcript	ENSG00000286503.1	-0.611651	0.392811	1	-0.510792	0.407685	0.382601	0.30081	0.404707	0.736771	0.199952	0.419007		0.100858	0.429275	0.90066	-0.31084	0.381705	0.656972	12.0323	18.9062	12.0791	9.73016	5.72224	9.11592	11.4172	6.89504	8.90086	6.93154	13.5477	6.2793	11.9957	12.8627	8.47564	8.13848
AC008464.1	novel transcript	ENSG00000253660.1	0.590085	1.10492	1	-1.63486	1.37959		-0.636901	1.10969		1.58804	1.38355		-2.22494	1.34047		-0.0468164	1.15686		0	1.35044	3.01977	2.43254	0.953706	3.03864	2.85431	2.95502	0	0	2.08425	0	0	4.59383	1.69513	0
AC008467.1	novel transcript	ENSG00000249476.2	-0.0788271	0.548708	1	-0.503858	0.57881	0.573895	-0.406153	0.565028	0.747209	0.0188775	0.594226		-0.425031	0.579572	0.653388	-0.48498	0.56424	0.637493	6.47892	21.6071	3.01977	15.4061	8.58335	16.2061	9.27651	7.88005	2.5431	13.8631	6.25276	8.79102	4.99822	12.8627	8.47564	5.08655
AC008481.1	ribosomal protein S12 (RPS12) pseudogene	ENSG00000213303.3	-1.78501	5.74535	1	-1.40962	5.74535		0	5.77068		0	5.77068		0	5.77068		-1.72951	5.74535		1.85112	0	0	0.810847	0	0	0	0	0	0	0	0	0	0	0	0
AC008481.2	ribosomal protein L18a (RPL18A) pseudogene	ENSG00000213304.3	-0.682642	3.19487	1	-1.64632	3.21399		-1.28358	3.24483		0	3.26324		-0.963679	3.24483		-1.96622	3.21399		0	0	2.26483	0.810847	0	1.01288	0.713578	0	0	0	0	0	0	0	0	0
AC008494.1	ribosomal protein S2 (RPS2) pseudogene	ENSG00000243304.3	-1.06758	1.24105	1	-1.5132	1.34602		-0.887622	1.43069		-0.442	1.52253		-0.445622	1.41124		-1.9552	1.36643		0.925561	1.35044	4.52965	4.05423	0	2.02576	2.14073	0.985006	0	3.46577	0	0	1.99929	0.918767	0	0
AC008494.3	novel transcript, antisense to PGGT1B	ENSG00000271797.1	0.275567	0.548801	1	-0.190599	0.605861	0.858544	-0.429153	0.559728		0.0370135	0.61544		-0.466166	0.588056	0.620952	-0.153585	0.578383		3.70224	5.40177	3.77471	5.67593	6.67594	9.11592	3.56789	3.94002	3.81466	3.46577	6.25276	2.51172	3.99857	5.5126	3.39026	4.06924
AC008496.2	novel transcript, antisense to CMYA5	ENSG00000250258.1	-0.0430858	1.73761	1	2.04952	1.58187		1.77252	1.58194		-0.320084	1.40663		2.0926	1.58187		1.72944	1.58194		0.925561	0	0	0	0	1.01288	0	0	1.27155	1.15526	1.04213	1.25586	0.999644	0.918767	0.847564	1.01731
AC008496.3	novel transcript	ENSG00000286818.1	0.235558	0.740818	1	-1.65981	0.982335	0.209074	-0.422761	0.753918		1.47261	0.991781		-1.89537	0.969998	0.140052	-0.187203	0.76968		3.70224	8.10265	0.754942	4.05423	3.81482	8.10304	2.85431	2.95502	1.27155	2.31051	1.04213	0	1.99929	6.43137	2.54269	2.03462
AC008497.1		ENSG00000275939.1	1.28844	3.24224	1	1.45926	3.2488		0.385625	3.21419		0.214806	3.22098		0.170819	3.22671		1.67406	3.23656		0	0	0	0	0.953706	0	0.713578	0	0	0	2.08425	0	0.999644	0.918767	0	0
AC008498.1	protocadherin 19 (PCDH19) pseudogene	ENSG00000276945.1	1.63981	1.73689	1	0.995436	1.84319		-1.6274	1.73689		-0.983026	1.84319		-0.644373	1.70199		0.0124101	1.87475		0	0	0.754942	0	0.953706	0	1.42716	0.985006	0	2.31051	0	0	0.999644	0	0	0
AC008507.1	TAF9 RNA polymerase II, TATA box binding protein (TBP)-associated factor, 32kDa (TAF9) pseudogene	ENSG00000266910.2	-0.481671	0.494867	1	-0.0946333	0.494588	0.917785	-0.318653	0.540828		-0.705691	0.540413		0.387038	0.516461	0.645609	-0.800324	0.519989		11.1067	4.05132	8.30436	7.29762	5.72224	6.07728	6.4222	3.94002	3.81466	8.0868	10.4213	6.2793	2.99893	2.7563	5.08538	7.12117
AC008507.4	novel transcript	ENSG00000287859.1	0.787922	0.852741	1	-1.4708	1.16134	0.376615	-1.26815	0.902293		0.99058	1.19727		-2.25873	1.1194	0.124951	-0.480224	0.953778		1.85112	2.70088	0.754942	4.05423	4.76853	2.02576	4.28147	2.95502	0	2.31051	0	1.25586	0.999644	6.43137	0	0
AC008514.1	novel transcript	ENSG00000253348.1	0.182563	0.514059	1	-4.28751	1.11592	0.000862821	-1.78174	0.636757		2.68834	1.17762		-4.47008	1.11144	0.000485701	-1.59918	0.644838		7.40449	2.70088	8.30436	8.10847	5.72224	13.1674	10.7037	2.95502	1.27155	0	0	0	2.99893	1.83753	3.39026	1.01731
AC008514.2	tubulin, epsilon 1 (TUBE1) pseudogene	ENSG00000253966.1	0.117537	0.975093	1	-2.68081	1.29634		-0.141888	0.977371		2.65646	1.29879		-2.79834	1.28165		-0.0243509	0.997571		0.925561	1.35044	1.50988	1.62169	0.953706	4.05152	0.713578	0.985006	0	0	0	0	0.999644	1.83753	1.69513	1.01731
AC008522.1	novel transcript, antisense to RGMB	ENSG00000279232.2	0.592127	0.756517	1	0.432656	0.795059	0.746273	0.498078	0.680252		0.657548	0.722548		-0.15947	0.746528	0.910557	1.0902	0.733079		1.85112	1.35044	2.26483	3.24339	3.81482	7.09016	2.85431	0.985006	2.5431	3.46577	4.16851	2.51172	4.99822	8.2689	5.08538	2.03462
AC008532.1	novel transcript	ENSG00000286669.1	-1.3269	0.611602	1	-0.863437	0.603766	0.30545	1.06392	0.622704		0.600459	0.614807		0.463461	0.677293	0.679859	-0.262979	0.541805		6.47892	6.75221	5.28459	11.3519	0.953706	6.07728	2.85431	1.97001	1.27155	4.62103	4.16851	6.2793	8.99679	5.5126	3.39026	7.12117
AC008537.3	TEC	ENSG00000279108.1	-0.334644	0.548121	1	0.495942	0.532368	0.54161	0.141333	0.554741	0.924702	-0.689252	0.539079		0.830585	0.542578	0.274632	-0.193311	0.544756	0.869028	8.33005	14.8549	4.52965	11.3519	12.3982	6.07728	5.70862	5.91004	10.1724	19.6394	7.29489	16.3262	12.9954	5.5126	9.32321	5.08655
AC008537.4	novel transcript, antisense to RAB4B	ENSG00000282951.1	-1.33526	2.1758	1	-0.959861	2.1758		1.88425	2.12656		1.50886	2.12656		0.375396	2.25316		0.548996	2.04403		0	0	2.26483	0	0	1.01288	0	0	0	0	0	1.25586	1.99929	1.83753	0	0
AC008543.1	novel transcript	ENSG00000197332.9	-0.353282	0.799526	1	-0.425683	0.849113	0.767484	0.281098	0.805974		0.353499	0.854788		-0.0724015	0.873778	0.965841	-0.0721839	0.779074		3.70224	2.70088	0.754942	3.24339	2.86112	3.03864	1.42716	0.985006	0	2.31051	3.12638	2.51172	0.999644	2.7563	3.39026	3.05193
AC008543.3	novel transcript, sense intronic to ZNF823	ENSG00000266922.1	0.579506	0.868183	1	-0.336481	0.998352		-0.571124	0.870097		0.344863	0.999856		-0.915987	0.953107		0.00838211	0.9195		3.70224	4.05132	0	0.810847	3.81482	2.02576	4.28147	0.985006	1.27155	2.31051	1.04213	1.25586	0.999644	0.918767	3.39026	2.03462
AC008551.1	novel transcript, antisense to DNAH3	ENSG00000263331.1	1.35946	5.76793	1	0	5.77068		-1.34705	5.76793		0	5.77068		-1.02716	5.76793		0	5.77068		0	0	0	0	0	1.01288	0	0.985006	0	0	0	0	0	0	0	0
AC008555.1	novel transcript	ENSG00000261754.2	-0.291399	0.440218	1	-0.021331	0.444491	0.980423	0.279706	0.440884	0.785194	0.00963772	0.445049		0.270068	0.453103	0.72427	-0.0116933	0.432028	0.991813	13.8834	10.8035	18.1186	4.05423	11.4445	8.10304	8.56293	9.85006	8.90086	13.8631	12.5055	10.0469	4.99822	11.0252	16.1037	14.2423
AC008555.2	novel transcript	ENSG00000269086.3	-0.679524	0.495464	1	1.03069	0.437032	0.0597903	0.593744	0.50003		-1.11647	0.441934		1.71021	0.472661	0.00202106	-0.0857799	0.46648	0.937398	10.1812	10.8035	5.28459	8.10847	4.76853	6.07728	5.70862	3.94002	26.7026	11.5526	14.5898	16.3262	7.99715	9.18767	9.32321	4.06924
AC008555.4	novel transcript	ENSG00000271109.2	0.103999	0.692295	1	-0.669259	0.788747	0.586137	-1.31876	0.809531		-0.545505	0.893445		-0.773259	0.781924	0.521024	-1.21476	0.816113		5.55336	2.70088	3.77471	3.24339	1.90741	3.03864	4.99504	5.91004	1.27155	1.15526	2.08425	5.02344	0	0.918767	3.39026	2.03462
AC008555.5	novel transcript	ENSG00000271171.3	-0.85809	4.48852	1	-0.482697	4.48852		2.51198	4.44073		2.13659	4.44073		0	4.49585		1.65389	4.43325		0	0	0	0.810847	0	0	0	0	0	0	0	0	0.999644	1.83753	0.847564	0
AC008555.7	TEC	ENSG00000280106.1	0.0112569	0.33411	1	0.24104	0.340146	0.659722	0.195177	0.327438	0.800464	-0.0346058	0.333447	0.967945	0.229783	0.338413	0.68228	0.206434	0.329235	0.744005	11.1067	18.9062	10.5692	12.1627	13.3519	10.1288	12.8444	14.7751	13.9871	17.3289	15.6319	12.5586	17.9936	13.7815	13.561	13.225
AC008556.1	novel transcript	ENSG00000277013.1	1.1246	2.42426	1	1.7135	2.41354		0.051414	2.36257		-0.537486	2.3515		0.5889	2.34624		1.17602	2.42929		0.925561	0	0	0	0	0	0.713578	1.97001	1.27155	1.15526	0	1.25586	0.999644	0	0	2.03462
AC008558.1	novel transcript	ENSG00000287179.1	0.203728	0.621819	1	-1.01054	0.669075	0.27431	-0.501857	0.628798	0.711538	0.712408	0.675482		-1.21426	0.664869	0.174853	-0.298129	0.633222	0.817052	14.809	21.6071	20.3834	0.810847	12.3982	20.2576	26.4024	6.89504	8.90086	10.3973	5.21064	2.51172	5.99786	24.8067	8.47564	7.12117
AC008567.3	novel transcript	ENSG00000287960.1	0.156152	0.67546	1	-1.17113	0.821658	0.307443	-0.969374	0.736553		0.357907	0.871902		-1.32728	0.812421	0.237558	-0.813223	0.746698		3.70224	6.75221	3.77471	3.24339	4.76853	9.11592	0.713578	6.89504	0	2.31051	0	6.2793	0	4.59383	2.54269	3.05193
AC008569.1	novel transcript, antisense to CD97	ENSG00000267379.1	0.913506	1.25574	1	0.863491	1.3017		-0.640003	1.21344		-0.589988	1.26015		-0.0500149	1.17629		0.273502	1.33538		0.925561	2.70088	0	0	0.953706	2.02576	0.713578	1.97001	0	3.46577	1.04213	1.25586	0	1.83753	0.847564	1.01731
AC008569.2	novel transcript, sense intronic to PKN1	ENSG00000267474.1	-0.110669	0.532814	1	0.153118	0.538907	0.873705	0.168806	0.530536		-0.0949818	0.536484		0.263787	0.542179	0.780692	0.0581366	0.527191		7.40449	5.40177	3.01977	9.73016	4.76853	12.1546	2.85431	4.92503	5.08621	8.0868	9.37915	5.02344	7.99715	5.5126	5.08538	8.13848
AC008571.2	novel transcript, antisense to NMUR2	ENSG00000286749.1	-0.0573814	0.456913	1	-0.82382	0.506345	0.231077	-0.767779	0.489127	0.37541	-0.00134059	0.535587		-0.766438	0.506464	0.281111	-0.82516	0.489019	0.27657	13.8834	2.70088	18.1186	15.4061	9.53706	10.1288	19.9802	7.88005	6.35776	4.62103	6.25276	11.3027	3.99857	7.35013	9.32321	7.12117
AC008581.1	novel transcript	ENSG00000250615.1	0.918142	1.47407	1	1.61963	1.43802		0.0229761	1.33916		-0.678516	1.29913		0.701492	1.29488		0.941118	1.478		0	1.35044	0.754942	0	0.953706	2.02576	0	0.985006	2.5431	1.15526	1.04213	1.25586	1.99929	0.918767	0	1.01731
AC008581.2	novel protein, AGGF1-ZBED3-AS1 readthrough	ENSG00000285000.1	-1.99434	1.55386	1	1.31463	1.26583		2.24388	1.53336		-1.06508	1.23974		3.30897	1.48333		0.249547	1.32382		1.85112	0	2.26483	0	0	1.01288	0	0	1.27155	2.31051	3.12638	3.76758	0.999644	2.7563	0.847564	1.01731
AC008588.1	novel transcript	ENSG00000248634.1	0.497613	2.04783	1	-1.02484	2.1262		-0.481085	2.04934		1.04137	2.12762		-1.52245	2.07491		0.0165279	2.10148		0	0	0.754942	0.810847	0	1.01288	0.713578	0.985006	0	0	0	0	0	0.918767	0	1.01731
AC008591.1	novel transcript	ENSG00000251680.6	2.31517	2.56113	1	1.01566	2.66217		-3.01215	2.56356		-1.71263	2.66451		-1.29951	2.53368		-0.696972	2.69028		0	0	0.754942	0	0	3.03864	2.85431	0.985006	0	2.31051	0	0	0	0	0	0
AC008592.1	novel transcript	ENSG00000250362.1	-0.0214893	5.76235	1	-1.04269	5.76555		0.325334	5.75458		1.34653	5.75779		-1.0212	5.76749		0.303845	5.75264		0	1.35044	0	0.810847	0	1.01288	0	0.985006	0	0	0	0	0.999644	0	0.847564	0
AC008592.4	novel transcript	ENSG00000272021.1	0.64916	2.03642	1	2.52285	1.88397		1.09655	1.90433		-0.77713	1.74024		1.87369	1.86708		1.74572	1.92097		0	0	0.754942	0	0	1.01288	0	0.985006	1.27155	3.46577	2.08425	0	0.999644	0.918767	0.847564	1.01731
AC008608.2	novel transcript	ENSG00000271737.1	-0.094315	0.316317	1	0.144024	0.321002	0.795291	-0.0352245	0.321082	0.969387	-0.273564	0.325589	0.669584	0.238339	0.322641	0.650471	-0.12954	0.31944	0.844682	17.5857	13.5044	19.6285	17.8386	9.53706	12.1546	19.2666	23.6401	20.3448	19.6394	19.8004	16.3262	12.9954	17.4566	12.7135	20.3462
AC008610.1	novel transcript	ENSG00000248367.1	0.412773	0.503251	1	0.853025	0.500847	0.204439	-0.812615	0.529036		-1.25287	0.526603		0.440252	0.479275	0.557414	-0.399842	0.54865	0.69663	5.55336	10.8035	3.01977	6.48677	12.3982	7.09016	4.99504	8.86505	10.1724	10.3973	14.5898	8.79102	3.99857	0.918767	7.62808	6.10386
AC008622.2	novel transcript, antisense to SLC1A5	ENSG00000275719.1	-0.54774	0.61022	1	2.16104	0.522496	0.000291358	1.64885	0.571134		-1.05994	0.475709		2.70878	0.556376	1.48655e-05	1.10111	0.538198	0.164315	7.40449	4.05132	6.79448	4.05423	5.72224	2.02576	2.85431	4.92503	27.9741	16.1736	39.6008	16.3262	15.9943	4.59383	12.7135	15.2596
AC008625.1	novel transcript, sense intronic to GALNT10	ENSG00000287695.1	0.0184345	0.877317	1	-0.200271	0.916006	0.904569	-1.90234	1.07449		-1.68364	1.1062		-0.218705	0.911931	0.898155	-1.88391	1.07791		1.85112	4.05132	5.28459	2.43254	4.76853	3.03864	4.28147	0.985006	1.27155	5.77629	3.12638	1.25586	0	1.83753	0	2.03462
AC008629.1	novel transcript	ENSG00000249494.6	-1.9619	2.30629	1	0.0487724	2.25247		1.48705	2.34203		-0.523618	2.28932		2.01067	2.33113		-0.474845	2.26398		0.925561	0	0.754942	0.810847	0	0	0	0	2.5431	0	1.04213	0	2.99893	0	0	0
AC008632.1	novel transcript	ENSG00000253141.2	1.29729	2.22537	1	1.04944	2.25616		1.90386	2.05843		2.15171	2.09221		-0.247849	2.22421		3.20114	2.09345		0	0	0	0	0	0	1.42716	0	0	1.15526	0	0	0.999644	0.918767	0.847564	3.05193
AC008635.2	novel transcript, antisense to STRN4	ENSG00000269487.1	0.977303	4.68784	1	0.332307	4.70834		-1.68623	4.68784		-1.04124	4.70834		-0.644996	4.68784		-0.70893	4.70834		0	1.35044	0	0	0	0	1.42716	0.985006	1.27155	0	0	0	0	0	0	0
AC008641.1	novel transcript	ENSG00000254298.1	0.266583	0.386326	1	0.684478	0.385133	0.182311	-0.097675	0.381117	0.924294	-0.51557	0.379803	0.43306	0.417895	0.375204	0.456825	0.168908	0.390898	0.834321	12.0323	9.45309	16.6087	11.3519	9.53706	17.219	21.4073	10.8351	16.5302	11.5526	19.8004	32.6524	7.99715	11.944	19.494	16.277
AC008655.2	novel transcript, antisense to NR1H2	ENSG00000269392.1	0.678257	3.83406	1	0	3.83406		0.693582	3.8243		1.03953	3.8243		-0.345948	3.83406		1.37184	3.8243		0	0	0	0	0.953706	0	0	0	0	0	0	0	0.999644	0	0	1.01731
AC008659.1	novel transcript	ENSG00000245688.1	-1.97676	5.74592	1	-0.253073	5.73908		0	5.77068		-1.66819	5.76388		1.72368	5.76388		-1.92126	5.74592		0	1.35044	0.754942	0.810847	0	0	0	0	0	1.15526	1.04213	0	0	0	0	0
AC008667.1	novel transcript	ENSG00000249526.1	-0.105835	0.815886	1	0.570323	0.792514	0.654042	-0.519385	0.880154		-1.19554	0.858227		0.676158	0.798316	0.593383	-0.62522	0.874859		1.85112	2.70088	3.01977	2.43254	2.86112	4.05152	1.42716	0.985006	1.27155	2.31051	4.16851	7.53516	0	2.7563	0.847564	3.05193
AC008670.1		ENSG00000263963.1	1.41991	5.7627	1	0	5.77068		-0.686168	5.7627		0.40144	5.77068		-1.08761	5.7627		0.733745	5.77068		0	0	0	0	0.953706	0	0.713578	0	0	0	0	0	0	0	0	1.01731
AC008676.1	novel transcript, antisense to CYFIP2	ENSG00000248544.2	0.946743	0.657202	1	0.439226	0.702386	0.703136	-0.258129	0.61452		0.249389	0.662459		-0.507518	0.649089	0.627139	0.688614	0.670582		0.925561	4.05132	4.52965	4.05423	1.90741	13.1674	9.27651	2.95502	2.5431	6.93154	5.21064	3.76758	3.99857	10.1064	5.93295	2.03462
AC008676.3	Novel protein	ENSG00000285868.1	-0.306888	0.518162	1	-1.06797	0.580561	0.164131	-0.588823	0.557025	0.599853	0.172261	0.615334		-0.761084	0.588633	0.372726	-0.895711	0.54846	0.296397	10.1812	12.154	13.589	4.86508	7.62965	17.219	6.4222	2.95502	2.5431	9.24206	3.12638	5.02344	4.99822	10.1064	5.08538	2.03462
AC008677.1	cell division cycle 37 homolog (S. cerevisiae) (CDC37 ) pseudogene	ENSG00000213414.3	-2.19862	5.73718	1	-1.10189	5.73718		0.776831	5.77068		-0.319895	5.77068		1.09673	5.77068		-1.42179	5.73718		0.925561	1.35044	0.754942	0	0	0	0	0	0	0	1.04213	0	0	0	0	1.01731
AC008679.1	novel transcript	ENSG00000286274.1	-0.432487	1.50207	1	-0.631819	1.55992		1.70507	1.39034		1.9044	1.4521		-0.199332	1.60475		1.27258	1.33838		0	4.05132	0.754942	0	0.953706	1.01288	0.713578	0	0	1.15526	1.04213	0	0	6.43137	2.54269	1.01731
AC008686.1	novel transcript, antisense to MRI1	ENSG00000267633.1	0.121782	2.36374	1	-0.707496	2.4248		-1.87052	2.41399		-1.04124	2.47275		-0.829278	2.41399		-1.74874	2.4248		0	0	0	3.24339	0.953706	1.01288	0	0.985006	1.27155	0	0	0	0	0	0	0
AC008687.2	novel transcript, antisense to NTF4	ENSG00000268108.1	-0.146767	0.866281	1	0.519149	0.838167		0.160772	0.865583		-0.505144	0.837072		0.665916	0.848622		0.0140045	0.855366		1.85112	1.35044	0.754942	4.05423	0.953706	3.03864	2.14073	0.985006	1.27155	4.62103	3.12638	2.51172	0.999644	3.67507	0.847564	3.05193
AC008687.3	novel transcript	ENSG00000268287.1	-0.0668266	1.00431	1	0.703216	0.962458	0.648769	-0.176479	1.03355		-0.946522	0.992594		0.770042	0.964203	0.617924	-0.243306	1.03201		0.925561	2.70088	1.50988	0.810847	0.953706	1.01288	1.42716	1.97001	0	5.77629	1.04213	3.76758	0.999644	0	1.69513	2.03462
AC008687.8	novel transcript	ENSG00000283663.1	-0.393806	1.79645	1	-1.01553	1.85091		-0.944387	1.89038		-0.32266	1.93903		-0.621727	1.88914		-1.33819	1.85216		0.925561	0	2.26483	0	0	1.01288	1.42716	0	0	0	0	1.25586	0	0.918767	0	0
AC008691.1	novel transcript	ENSG00000249738.10	0.197313	0.591927	1	-0.275951	0.654227	0.80839	-0.369774	0.605499		0.103491	0.666337		-0.473265	0.640943	0.650529	-0.17246	0.61955		2.77668	1.35044	7.54942	4.05423	5.72224	5.0644	5.70862	2.95502	5.08621	4.62103	2.08425	2.51172	3.99857	4.59383	3.39026	3.05193
AC008695.2	actin, beta pseudogene 4	ENSG00000286676.1	-0.63507	0.749992	1	0.0583495	0.72112	0.966551	0.846817	0.737047		0.153398	0.707366		0.69342	0.769242	0.565439	0.211747	0.686564		2.77668	6.75221	2.26483	2.43254	0.953706	4.05152	2.85431	0.985006	2.5431	3.46577	4.16851	3.76758	2.99893	6.43137	4.23782	2.03462
AC008708.1	novel transcript	ENSG00000253357.1	-0.073305	1.99746	1	-0.355687	2.01972		-1.32363	2.02116		-1.04125	2.04274		-0.282382	2.02116		-1.39693	2.01972		0.925561	0	0.754942	0	0	1.01288	0.713578	0	1.27155	0	0	0	0	0	0	0
AC008708.2	novel transcript	ENSG00000254187.1	1.31403	2.47133	1	0.33231	2.54354		-2.02296	2.47133		-1.04124	2.54354		-0.981719	2.47133		-0.708935	2.54354		0	0	0	0.810847	0	1.01288	0.713578	0.985006	1.27155	0	0	0	0	0	0	0
AC008725.1	peptidylprolyl isomerase G (cyclophilin G) (PPIG) pseudogene	ENSG00000270442.1	0.678254	4.72868	1	1.71049	4.72296		-0.665844	4.72868		-1.69808	4.72296		1.03223	4.72296		0	4.72868		0	0	0	0	0	1.01288	0	0	1.27155	0	1.04213	0	0	0	0	0
AC008735.1	novel transcript	ENSG00000267096.1	-0.162229	0.520566	1	-0.407321	0.548379	0.642172	0.181054	0.520247	0.892029	0.426146	0.547972		-0.245091	0.552152	0.802146	0.0188249	0.516221	0.988648	14.809	10.8035	7.54942	5.67593	9.53706	15.1932	6.4222	3.94002	6.35776	12.7078	4.16851	6.2793	3.99857	16.5378	6.78051	12.2077
AC008735.2	novel transcript, antisense to U2AF2A	ENSG00000267523.1	-2.64963	5.72112	1	-2.27424	5.72112		0	5.77068		0	5.77068		0	5.77068		-2.59413	5.72112		0.925561	1.35044	2.26483	0	0	0	0	0	0	0	0	0	0	0	0	0
AC008735.3	novel transcript, antisense to ZNF628	ENSG00000269859.1	-1.23531	1.31516	1	-0.939822	1.32743		0.0339726	1.43613		-0.261512	1.44712		0.295485	1.44375		-1.20133	1.31906		1.85112	1.35044	2.26483	0.810847	0	1.01288	0.713578	0.985006	0	2.31051	1.04213	0	0.999644	0.918767	0.847564	0
AC008735.4	novel transcript, antisense to ZNF865	ENSG00000276488.1	0.24369	0.836193	1	-0.12891	0.905699	0.939671	-0.241726	0.836922		0.130874	0.906038		-0.372599	0.883314	0.812207	0.001964	0.860516		1.85112	0	2.26483	4.05423	0.953706	4.05152	2.85431	2.95502	1.27155	3.46577	1.04213	2.51172	0	3.67507	2.54269	3.05193
AC008736.1	novel transcript	ENSG00000267475.1	0.0178649	0.619994	1	-0.51063	0.669946	0.631294	-0.0798349	0.622871		0.44866	0.672454		-0.528495	0.667056	0.621151	-0.06197	0.626004		7.40449	1.35044	3.77471	12.9735	2.86112	7.09016	5.70862	8.86505	1.27155	8.0868	2.08425	6.2793	11.9957	3.67507	2.54269	8.13848
AC008737.1	novel transcript, sense intronic SIN3B	ENSG00000268743.1	0.130953	0.53976	1	0.89679	0.522853	0.200558	-0.0192762	0.534671		-0.785113	0.517414		0.765837	0.513504	0.2898	0.111677	0.543658		6.47892	9.45309	3.01977	4.86508	8.58335	7.09016	4.28147	4.92503	6.35776	10.3973	11.4634	13.8145	3.99857	8.2689	5.08538	7.12117
AC008738.2	novel transcript	ENSG00000267130.1	0.529394	2.07869	1	2.0694	1.97787		0.880882	1.99951		-0.659124	1.89391		1.54001	1.96456		1.41028	2.01263		0	0	0	0.810847	0	0	0	1.97001	0	1.15526	2.08425	1.25586	1.99929	0	0.847564	0
AC008741.1	novel transcript, antisense to ZKSCAN2	ENSG00000259955.1	0	5.77068	1	1.83589	5.75956		0.776831	5.77068		-1.10214	5.75956		1.87897	5.75956		0.733745	5.77068		0	0	0	0	0	0	0	0	0	1.15526	1.04213	0	0.999644	0	0	0
AC008743.1	novel transcript, sense intronic to LRRC4B	ENSG00000268231.1	0.168508	0.772958	1	0.0221645	0.810299	0.988582	-0.456358	0.796169		-0.310014	0.832332		-0.146344	0.79691	0.922742	-0.28785	0.809585		0	1.35044	8.30436	3.24339	2.86112	5.0644	3.56789	1.97001	1.27155	3.46577	4.16851	3.76758	0	5.5126	3.39026	1.01731
AC008745.1	major histocompatibility complex, class I, F (HLA-F) pseudogene	ENSG00000271150.1	0.344912	1.80222	1	1.10789	1.76555		0.160748	1.74157		-0.602228	1.70316		0.762976	1.7142		0.50566	1.79203		0	1.35044	0.754942	0	0	2.02576	0	0.985006	1.27155	0	1.04213	1.25586	0	0.918767	0	2.03462
AC008747.1	novel transcript, antisense to PDCD2	ENSG00000267024.1	-0.312556	1.51126	1	0.0185829	1.51856		0.439752	1.49677		0.108613	1.50364		0.331139	1.555		0.127196	1.45882		1.85112	0	0.754942	0.810847	0	0	1.42716	0.985006	1.27155	1.15526	0	1.25586	0.999644	0.918767	0.847564	1.01731
AC008750.1	novel transcript, antisense to SIGLEC10	ENSG00000254760.1	1.22758	1.73845	1	1.02001	1.8144		-0.517887	1.72212		-0.310314	1.79883		-0.207572	1.72118		0.709692	1.81527		0	0	0.754942	0	1.90741	0	0	0.985006	0	0	1.04213	1.25586	0.999644	0	0	1.01731
AC008750.2	novel transcript, antisense to SIGLEC10	ENSG00000255441.1	-0.921975	0.973272	1	-0.75718	0.999423		-0.152419	1.06912		-0.317214	1.09289		0.164795	1.06941		-1.07439	0.999098		4.6278	2.70088	4.52965	0	2.86112	0	2.14073	0.985006	1.27155	2.31051	3.12638	0	1.99929	0	2.54269	1.01731
AC008750.3	novel transcript, antisense to VSIG10L	ENSG00000267905.5	0.172361	1.27129	1	0.922625	1.23208		0.265217	1.222		-0.485047	1.18051		0.750264	1.20502		0.437578	1.2487		0.925561	1.35044	0	1.62169	1.90741	1.01288	1.42716	0	2.5431	2.31051	1.04213	1.25586	3.99857	0	1.69513	0
AC008750.4	novel transcript, antisense to ETFB	ENSG00000267984.1	0.300248	1.20557	1	-0.0469729	1.29275		-2.22904	1.42617		-1.88182	1.50088		-0.347221	1.256		-1.92879	1.45797		0	2.70088	1.50988	0.810847	1.90741	3.03864	0.713578	0	0	1.15526	2.08425	1.25586	0	0	0.847564	0
AC008750.5	novel transcript, sense intronic to ETFB	ENSG00000268520.1	0.330955	0.469046	1	0.489489	0.478758	0.494973	0.0416982	0.451381		-0.116836	0.461294		0.158534	0.460753	0.850172	0.372653	0.469741	0.666331	5.55336	6.75221	9.81424	4.05423	9.53706	13.1674	7.13578	3.94002	8.90086	11.5526	9.37915	7.53516	7.99715	6.43137	7.62808	12.2077
AC008750.7	novel transcript	ENSG00000268889.1	-0.79888	1.3215	1	-2.90321	1.50971		-0.510565	1.48101		1.59377	1.6518		-2.10433	1.57683		-1.30945	1.41014		2.77668	1.35044	0.754942	1.62169	1.90741	0	0.713578	0.985006	0	0	0	0	0	1.83753	0.847564	0
AC008751.3	novel transcript	ENSG00000286632.1	0.383317	1.64079	1	2.70908	1.45995		1.02039	1.48586		-1.30537	1.28318		2.32576	1.41535		1.40371	1.5287		0.925561	0	0.754942	0	0.953706	0	1.42716	0	5.08621	0	5.21064	2.51172	0	1.83753	1.69513	1.01731
AC008752.1		ENSG00000200237.1	0.974475	0.596925	1	0.264004	0.656568	0.817421	-1.09864	0.608752		-0.388169	0.667209		-0.710471	0.603041	0.424813	-0.124165	0.661837		2.77668	4.05132	5.28459	2.43254	7.62965	7.09016	5.70862	7.88005	2.5431	5.77629	6.25276	2.51172	3.99857	4.59383	3.39026	1.01731
AC008752.2	novel transcript	ENSG00000266950.1	-1.09672	1.08315	1	-1.37549	1.19306		0.159723	1.16963		0.438495	1.27176		-0.278772	1.28353		-0.937	1.06965		3.70224	2.70088	1.50988	1.62169	1.90741	0	0.713578	1.97001	0	1.15526	1.04213	1.25586	1.99929	0.918767	1.69513	0
AC008752.3	novel transcript	ENSG00000267289.1	0.164833	4.54997	1	-0.796326	4.56197		0.445143	4.53409		1.4063	4.54616		-0.961158	4.55977		0.609976	4.53632		1.85112	0	0	0	0.953706	1.01288	0	0	0	0	0	0	0.999644	1.83753	0	0
AC008752.4	zinc finger protein 420 (ZNF420) pseudogene	ENSG00000267370.1	0.144179	0.327082	1	-0.852923	0.372932	0.069623	-0.638211	0.341398	0.262874	0.35889	0.385499	0.628072	-0.997101	0.369013	0.0288679	-0.494033	0.345632	0.375212	18.5112	14.8549	31.7076	17.8386	23.8426	32.4122	22.1209	14.7751	8.90086	11.5526	12.5055	13.8145	8.99679	20.2129	13.561	17.2943
AC008753.1	ribosomal protein, large, P1 (RPLP1) pseudogene	ENSG00000238150.1	0.653649	0.778401	1	0.628778	0.80551	0.621411	-0.0293879	0.731518		-0.00451743	0.760094		-0.0248705	0.754719	0.986576	0.624261	0.783882		2.77668	2.70088	3.01977	0.810847	3.81482	2.02576	3.56789	4.92503	1.27155	2.31051	4.16851	6.2793	0.999644	2.7563	5.08538	5.08655
AC008758.4	novel transcript	ENSG00000268744.1	0.296659	1.92601	1	-1.75424	2.05494		-1.64945	2.01945		0.401446	2.14236		-2.0509	2.01945		-1.35279	2.05494		0.925561	1.35044	0.754942	0	0.953706	0	0.713578	1.97001	0	0	0	0	0	0	0.847564	0
AC008758.6	novel transcript	ENSG00000269755.1	0.0875322	0.896014	1	1.41996	0.839949	0.208817	0.281144	0.868547		-1.05128	0.810391		1.33243	0.828166	0.245904	0.368676	0.879807		1.85112	2.70088	0.754942	4.05423	3.81482	3.03864	1.42716	0.985006	6.35776	10.3973	4.16851	2.51172	2.99893	2.7563	2.54269	3.05193
AC008759.1	zinc finger protein 562 (ZNF562) pseudogene	ENSG00000267490.1	-0.00395975	0.926788	1	-1.0732	1.05228	0.496035	-0.160769	0.937771		0.908473	1.06187		-1.06924	1.04955	0.505507	-0.164729	0.940823		0	6.75221	6.79448	0	0	6.07728	5.70862	0.985006	0	1.15526	2.08425	2.51172	0	5.5126	2.54269	3.05193
AC008759.3	novel transcript	ENSG00000277587.1	-1.40039	5.76454	1	-1.025	5.76454		0	5.77068		0	5.77068		0	5.77068		-1.3449	5.76454		0.925561	0	0.754942	0	0	0	0	0	0	0	0	0	0	0	0	0
AC008761.1	novel transcript, antisense MAP1S	ENSG00000268112.1	-1.359	3.89339	1	-0.262261	3.89339		0.776838	3.90877		-0.319898	3.90877		1.09674	3.90877		-0.582159	3.89339		0.925561	0	0.754942	0	0	0	0	0	1.27155	0	0	0	0	0	0.847564	0
AC008763.1	novel transcript, antisense to STXBP2	ENSG00000268204.1	1.32987	3.95382	1	1.05365	3.96211		-0.596116	3.95382		-0.319898	3.96211		-0.276218	3.95382		0.733752	3.96211		0	0	0	0	0	1.01288	0.713578	0	0	0	0	1.25586	0	0	0.847564	0
AC008763.2	novel transcript	ENSG00000268400.5	0.0588816	1.28672	1	-1.49458	1.51085		-1.66176	1.48994		-0.108299	1.6869		-1.55346	1.50404		-1.60288	1.49697		0	0	3.01977	1.62169	0.953706	3.03864	0.713578	1.97001	0	2.31051	0	0	1.99929	0	0	0
AC008764.1	novel protein	ENSG00000141979.4	-0.0286907	3.25326	1	0.984909	3.24065		0.0554957	3.25528		-0.958104	3.24269		1.0136	3.24269		0.026805	3.25326		0	0	0	0.810847	0.953706	0	0	0	1.27155	0	0	1.25586	0	0	0	1.01731
AC008764.10	TEC	ENSG00000279977.1	0.165983	0.457598	1	-0.216695	0.486788	0.797008	0.117591	0.448736	0.922134	0.500268	0.478374		-0.382677	0.480164	0.618786	0.283573	0.455807	0.746056	10.1812	16.2053	6.79448	10.541	7.62965	19.2447	14.2716	5.91004	8.90086	12.7078	4.16851	11.3027	7.99715	14.7003	15.2562	13.225
AC008764.3	novel transcript, antisense SLC35E1	ENSG00000268309.1	1.89246	5.74631	1	0	5.77068		-1.88005	5.74631		0	5.77068		-1.56016	5.74631		0	5.77068		0	0	0	0	0.953706	1.01288	0	0.985006	0	0	0	0	0	0	0	0
AC008764.4	novel protein	ENSG00000268790.5	0.67825	5.77068	1	0	5.77068		1.1195	5.75079		1.46544	5.75079		-0.345945	5.77068		1.79775	5.75079		0	0	0	0	0	0	0	0.985006	0	0	0	0	0.999644	0	1.69513	0
AC008764.6	novel transcript	ENSG00000269399.2	-0.0851151	0.278278	1	-0.351471	0.298911	0.419393	-0.0950007	0.283463	0.895942	0.171355	0.303637	0.794738	-0.266356	0.299801	0.572166	-0.180116	0.282507	0.739012	20.3623	20.2566	30.9526	20.2712	17.1667	23.2962	24.2616	23.6401	24.1595	20.7946	16.674	12.5586	21.9922	26.6442	18.6464	16.277
AC008764.7	novel transcript, sense intronic MED26	ENSG00000269578.1	-1.2372	0.910382	1	-0.731261	0.896001	0.602611	0.00181356	1.0034		-0.504121	0.990007		0.505935	0.984855	0.766994	-1.23538	0.91637		2.77668	5.40177	3.01977	4.05423	0.953706	2.02576	1.42716	1.97001	1.27155	2.31051	1.04213	5.02344	1.99929	3.67507	0	1.01731
AC008764.8	novel transcript, antisense to MED26	ENSG00000279529.1	-0.0611377	0.268666	1	-0.182424	0.279484	0.68967	0.0623718	0.268782	0.932074	0.183658	0.279543	0.751805	-0.121286	0.279696	0.807123	0.00123407	0.268553	0.998535	21.2879	51.3168	30.9526	37.299	21.9352	50.644	23.5481	38.4152	24.1595	38.1235	36.4745	21.3496	26.9904	44.1008	34.7501	31.5366
AC008764.9	TEC	ENSG00000279748.1	-0.526536	0.596256	1	-0.901806	0.65831	0.331156	0.284368	0.609252		0.659638	0.669904		-0.37527	0.682323	0.74906	-0.242168	0.582207		1.85112	10.8035	5.28459	7.29762	5.72224	3.03864	3.56789	3.94002	1.27155	1.15526	5.21064	5.02344	0.999644	8.2689	5.08538	6.10386
AC008766.1	novel transcript	ENSG00000286741.1	0.641125	2.86238	1	0.90293	2.86037		0.0313438	2.85107		-0.230461	2.84903		0.261805	2.85377		0.672468	2.85769		0.925561	0	0	0	0	1.01288	0.713578	0	0	2.31051	0	0	0.999644	0.918767	0	0
AC008770.2	novel protein	ENSG00000267179.1	-0.728631	0.90566	1	-0.308965	0.900623		0.582418	0.917566		0.162752	0.912225		0.419666	0.96189		-0.146214	0.8531		1.85112	0	3.01977	4.86508	0.953706	2.02576	0	3.94002	2.5431	3.46577	1.04213	1.25586	0.999644	4.59383	2.54269	1.01731
AC008770.3	novel transcript, sense overlapping with ZNF700	ENSG00000267274.1	0.0278324	0.48459	1	0.354114	0.487091	0.650425	0.200722	0.474079		-0.125559	0.476454		0.326281	0.48349	0.684433	0.228554	0.477755	0.813449	8.33005	6.75221	3.77471	8.10847	6.67594	7.09016	4.28147	9.85006	7.62931	6.93154	8.33702	11.3027	3.99857	11.944	5.08538	11.1904
AC008771.1	novel transcript	ENSG00000249042.6	-0.188053	0.188567	1	-0.323152	0.190647	0.207245	-0.0700042	0.189353	0.88578	0.0650947	0.191423	0.885226	-0.135099	0.191028	0.667803	-0.258057	0.188969	0.402593	303.584	251.182	329.155	256.228	290.88	153.958	316.828	249.206	259.397	168.668	252.195	234.846	223.92	182.835	294.105	255.345
AC008780.2	novel transcript	ENSG00000287709.1	-1.04038	1.72859	1	2.19217	1.49075		1.5047	1.68032		-1.72786	1.43284		3.23255	1.58447		0.464317	1.5917		0	1.35044	0	1.62169	0	0	0.713578	0	5.08621	2.31051	0	6.2793	0.999644	0.918767	0	2.03462
AC008781.1	novel transcript	ENSG00000228737.2	0.678256	3.93826	1	1.76852	3.93202		0.0554956	3.93826		-1.03477	3.93202		1.09027	3.93202		0.733752	3.93826		0	0	0	0	0	1.01288	0	0	0	0	1.04213	1.25586	0	0	0	1.01731
AC008781.2	novel transcript, sense intronic to PCDHG cluster	ENSG00000273557.1	-0.0177183	0.939048	1	0.259565	0.947155	0.879193	0.117142	0.931941		-0.160141	0.939846		0.277283	0.944648	0.874553	0.0994237	0.934509		3.70224	1.35044	1.50988	2.43254	0.953706	2.02576	2.14073	3.94002	0	4.62103	3.12638	2.51172	1.99929	0	1.69513	7.12117
AC008798.2	novel transcript	ENSG00000286538.1	0.851833	0.681393	1	-0.581073	0.823178	0.661173	-1.2513	0.718808		0.181611	0.854107		-1.43291	0.777334	0.170008	-0.399463	0.768151		7.40449	1.35044	0.754942	3.24339	3.81482	6.07728	5.70862	5.91004	2.5431	2.31051	1.04213	2.51172	3.99857	1.83753	1.69513	2.03462
AC008802.1	ribosomal protein S3A (RPS3A) pseudogene	ENSG00000254170.1	-2.28444	4.56717	1	-0.480314	4.56154		0	4.61424		-1.74863	4.60867		1.80412	4.60867		-2.22894	4.56717		0.925561	2.70088	0	0	0	0	0	0	1.27155	0	1.04213	0	0	0	0	0
AC008810.1		ENSG00000212567.1	-0.165998	1.39867	1	0.519728	1.36156		-0.283984	1.46291		-0.96971	1.42706		0.685726	1.37692		-0.449982	1.44854		0.925561	2.70088	0.754942	0	0	1.01288	1.42716	0.985006	1.27155	2.31051	0	2.51172	0.999644	0	0.847564	1.01731
AC008813.1	poly(A) binding protein, nuclear 1 (PABPN1) pseudogene	ENSG00000255875.2	-2.18634	5.73612	1	-1.81095	5.73612		0	5.77068		0	5.77068		0	5.77068		-2.13084	5.73612		0	2.70088	0.754942	0	0	0	0	0	0	0	0	0	0	0	0	0
AC008817.1	t-complex 1 (TCP1) pseudogene	ENSG00000251478.1	0	5.77068	1	0	5.77068		1.40537	5.76396		1.02998	5.76396		0	5.77068		1.36229	5.76396		0	0	0	0	0	0	0	0	0	0	0	0	0	0.918767	0	1.01731
AC008840.1	novel transcript	ENSG00000250240.6	-0.0935197	0.439939	1	0.290171	0.439599	0.686113	0.198528	0.4357		-0.185163	0.435187		0.38369	0.441754	0.582302	0.105008	0.433513	0.915857	6.47892	10.8035	7.54942	8.91931	5.72224	13.1674	7.84935	4.92503	10.1724	12.7078	8.33702	10.0469	14.9947	9.18767	5.93295	6.10386
AC008850.2	ribosomal protein S20 (RPS20) pseudogene	ENSG00000227836.1	0.150571	0.626952	1	-0.585766	0.720797	0.604217	-0.483783	0.653487		0.252554	0.743688		-0.736337	0.709965	0.496194	-0.333212	0.66527		2.77668	5.40177	3.01977	4.86508	5.72224	6.07728	1.42716	4.92503	1.27155	4.62103	1.04213	3.76758	1.99929	1.83753	4.23782	4.06924
AC008870.2	novel transcript	ENSG00000260751.2	0.00553891	0.333732	1	-0.69582	0.371943	0.155529	-0.605598	0.35305	0.317665	0.0957604	0.389231	0.91969	-0.701359	0.3707	0.156514	-0.60006	0.35434	0.27478	20.3623	20.2566	15.0988	21.082	18.1204	31.3993	17.8394	11.8201	13.9871	16.1736	9.37915	8.79102	3.99857	22.9692	11.0183	14.2423
AC008870.3	novel transcript	ENSG00000261266.2	-1.39387	4.89525	1	-0.297139	4.89525		0.776834	4.90323		-0.319897	4.90323		1.09673	4.90323		-0.617036	4.89525		0	0	0.754942	0.810847	0	0	0	0	0	0	1.04213	0	0.999644	0	0	0
AC008873.1	TEC	ENSG00000279638.1	1.24348	1.7246	1	-0.305993	1.88609		-1.86938	1.76138		-0.3199	1.91814		-1.54948	1.76138		-0.625893	1.88609		0	1.35044	0.754942	0	0	2.02576	1.42716	0.985006	0	0	1.04213	0	0	0	0.847564	0
AC008875.1	novel transcript	ENSG00000271788.1	-0.66188	1.24827	1	0.0542153	1.21057		0.296103	1.28851		-0.419992	1.25162		0.716095	1.27641		-0.365776	1.22343		1.85112	1.35044	0.754942	0.810847	0	2.02576	0.713578	0.985006	0	4.62103	2.08425	0	0.999644	2.7563	0.847564	0
AC008875.3	novel transcript	ENSG00000287263.1	-0.261631	0.432942	1	-1.40761	0.524236	0.0279105	0.0144568	0.441915	0.991192	1.16044	0.531584		-1.14598	0.530362	0.0955557	-0.247175	0.434451	0.771684	8.33005	17.5557	14.3439	8.91931	8.58335	13.1674	11.4172	6.89504	2.5431	5.77629	7.29489	2.51172	5.99786	12.8627	11.0183	10.1731
AC008878.4	novel transcript, antisense to ZNF358	ENSG00000269371.1	0.984009	1.59873	1	0.301383	1.67316		0.572354	1.43641		1.25498	1.52376		-0.682626	1.57707		1.55636	1.5465		0	1.35044	0	0	0.953706	2.02576	0	0	0	1.15526	0	0	1.99929	0.918767	0.847564	0
AC008883.3	novel transcript	ENSG00000286828.1	-0.0705519	0.995837	1	-1.1147	1.18888		-0.191816	1.02141		0.852336	1.21017		-1.04415	1.19061		-0.262368	1.01954		2.77668	1.35044	0.754942	3.24339	2.86112	3.03864	0	1.97001	1.27155	2.31051	0	0	0	2.7563	1.69513	2.03462
AC008894.2	novel transcript, antisense RAB8A	ENSG00000269243.1	1.70361	2.43162	1	0.33231	2.53617		-1.69131	2.43159		-0.320013	2.53615		-1.3713	2.43162		0.0122969	2.53615		0	1.35044	0	0	0.953706	1.01288	0.713578	0.985006	0	1.15526	0	0	0	0.918767	0	0
AC008894.3	TEC	ENSG00000279198.1	0.0503665	0.37952	1	-0.737867	0.42607	0.195677	-0.496419	0.394985	0.508858	0.291815	0.439832	0.748963	-0.788233	0.423558	0.164585	-0.446052	0.397674	0.513866	14.809	14.8549	16.6087	13.7844	17.1667	12.1546	23.5481	8.86505	7.62931	11.5526	10.4213	6.2793	10.9961	4.59383	13.561	15.2596
AC008895.1	TEC	ENSG00000279948.1	-0.170895	0.343436	1	0.104353	0.345938	0.864444	0.231822	0.342021	0.76536	-0.0434265	0.344473	0.961686	0.275249	0.348596	0.622667	0.0609269	0.339317	0.938817	15.7345	25.6584	15.0988	34.0556	16.213	23.2962	19.9802	17.7301	13.9871	26.5709	35.4323	16.3262	16.9939	18.3753	21.1891	37.6405
AC008897.2	novel transcript	ENSG00000247372.2	-0.76443	2.81829	1	1.7453	2.75006		0.77684	2.81829		-1.73289	2.75006		2.50973	2.75006		0.0124101	2.81829		0	0	0.754942	0	0	0	0	0	1.27155	1.15526	0	1.25586	0	0	0.847564	0
AC008897.3	novel transcript	ENSG00000271815.1	0.279512	0.649416	1	1.08976	0.632587	0.198243	0.297705	0.622898		-0.512539	0.605241		0.810244	0.615791	0.362369	0.577217	0.639527		0.925561	8.10265	4.52965	5.67593	10.4908	5.0644	4.28147	2.95502	5.08621	20.7946	11.4634	3.76758	10.9961	3.67507	6.78051	6.10386
AC008906.1	novel transcript	ENSG00000248734.2	-0.0206163	0.750069	1	0.0422853	0.781075	0.977596	0.329494	0.726495		0.266592	0.758139		0.0629016	0.779563	0.966732	0.308877	0.728123		2.77668	0	2.26483	4.05423	0.953706	3.03864	2.85431	2.95502	0	3.46577	5.21064	1.25586	1.99929	3.67507	3.39026	3.05193
AC008906.2	novel transcript, antisense to ERAP1	ENSG00000272109.2	-1.40515	3.95124	1	-0.308415	3.95124		0.776837	3.96118		-0.319898	3.96118		1.09674	3.96118		-0.628313	3.95124		0	0	0.754942	0.810847	0	0	0	0	0	1.15526	0	0	0	0	0	1.01731
AC008915.2	novel transcript	ENSG00000259782.2	0.549522	1.01331	1	0.268047	1.07765		0.152876	0.944673		0.434351	1.01301		-0.281475	1.02057		0.702398	1.00599		0.925561	1.35044	1.50988	1.62169	1.90741	4.05152	1.42716	0.985006	0	3.46577	2.08425	1.25586	3.99857	0.918767	2.54269	1.01731
AC008915.3	novel transcript	ENSG00000260136.6	0.179056	0.211037	1	-0.0313094	0.218872	0.93946	-0.112802	0.210275	0.825005	0.0975631	0.218109	0.844089	-0.210365	0.216219	0.529683	0.0662538	0.213	0.887821	65.7148	68.8725	52.8459	61.6244	84.8798	68.8758	71.3578	56.1453	77.5647	51.9866	37.5166	77.8633	60.9783	82.689	64.4149	51.8828
AC008937.2	novel transcript	ENSG00000237705.1	-1.38168	5.76311	1	-1.00629	5.76311		0	5.77068		0	5.77068		0	5.77068		-1.32618	5.76311		0	0	0.754942	0.810847	0	0	0	0	0	0	0	0	0	0	0	0
AC008937.3	novel transcript, antisense to MIER3	ENSG00000271828.1	1.3935	1.82241	1	-0.890973	1.97622		-0.599049	1.75924		1.68543	1.91843		-2.28448	1.85163		0.794456	1.89012		0	0	1.50988	0	0.953706	2.02576	0	0.985006	0	0	0	0	0.999644	0	0.847564	1.01731
AC008946.1	novel transcript	ENSG00000267939.1	-0.337893	0.358087	1	-0.369588	0.377097	0.516185	-0.134064	0.376994	0.890451	-0.10237	0.394957		-0.0316942	0.38732	0.966293	-0.471957	0.366487	0.434619	17.5857	16.2053	11.3241	12.1627	16.213	9.11592	5.70862	14.7751	13.9871	8.0868	11.4634	10.0469	10.9961	11.0252	9.32321	9.15579
AC008957.1	novel transcript	ENSG00000250155.2	-0.796065	0.557405	1	-0.395702	0.555574	0.65811	-0.102885	0.609403		-0.503248	0.607501		0.400363	0.596609	0.686453	-0.89895	0.569304		7.40449	6.75221	4.52965	9.73016	7.62965	2.02576	2.14073	4.92503	6.35776	3.46577	6.25276	5.02344	4.99822	2.7563	3.39026	4.06924
AC008957.2	novel transcript, antisense SLC1A3	ENSG00000274441.1	0	5.77068	1	1.75889	5.76395		1.42572	5.76556		-0.37625	5.75881		1.80197	5.76395		1.38264	5.76556		0	0	0	0	0	0	0	0	1.27155	0	0	1.25586	0	0.918767	0	1.01731
AC008957.3	TEC	ENSG00000279400.1	-0.0693481	0.309816	1	-0.130007	0.315079	0.812725	-0.558297	0.317727	0.301992	-0.497639	0.322833	0.353852	-0.0606586	0.315156	0.918732	-0.627645	0.317652	0.183391	33.3202	59.4194	83.7986	43.7857	31.4723	71.9145	66.3627	36.4452	31.7888	64.6944	57.317	43.9551	15.9943	39.507	44.9209	46.7962
AC008958.1	PRAME family pseudogene	ENSG00000251648.2	-0.471118	2.49663	1	-0.758696	2.50972		0.268101	2.51892		0.555678	2.53176		-0.287577	2.54721		-0.203018	2.48068		1.85112	0	0	0.810847	0.953706	0	0	0.985006	0	1.15526	0	0	0	0	1.69513	0
AC008966.1	novel transcript, antisense to MOCS2	ENSG00000247796.3	-0.37572	0.238094	1	-0.557559	0.244748	0.0710199	0.281544	0.23885	0.545855	0.463384	0.245469	0.226052	-0.181839	0.247477	0.652911	-0.0941756	0.236021	0.84824	90.7049	98.5822	70.2096	103.788	87.7409	63.8114	54.9455	72.8904	83.9224	50.8313	48.98	62.793	57.9793	76.2576	75.4332	129.198
AC008966.2	novel transcript, antisense to ITGA2	ENSG00000272123.1	-0.439313	2.03791	1	0.145858	2.0244		-0.544129	2.11082		-1.1293	2.09823		0.585172	2.0599		-0.983442	2.07703		1.85112	0	0	0.810847	0.953706	0	0	0.985006	1.27155	1.15526	0	0	0	0	0	1.01731
AC008969.1	novel transcript, antisense to ZNF606	ENSG00000176593.8	-0.0577013	0.158633	1	-0.242905	0.160216	0.272093	-0.193944	0.159249	0.528015	-0.00874011	0.160824	0.982328	-0.185204	0.160213	0.436287	-0.251645	0.159252	0.317648	388.735	514.518	524.685	425.695	408.186	541.891	450.981	374.302	352.22	447.084	381.419	380.526	292.896	511.753	415.306	339.781
AC008972.1	novel transcript	ENSG00000271926.1	-1.09601	1.04348	1	-1.58537	1.14898		-1.20424	1.27527		-0.714885	1.3629		-0.489359	1.21041		-2.30026	1.21717		0.925561	5.40177	5.28459	2.43254	2.86112	0	2.14073	1.97001	2.5431	1.15526	1.04213	0	0	0	0	3.05193
AC008972.2	novel transcript	ENSG00000272081.1	0.198681	0.644803	1	-0.835753	0.738684	0.44164	-0.573759	0.66667		0.460675	0.757535		-1.03443	0.728728	0.319216	-0.375079	0.677464		3.70224	6.75221	8.30436	2.43254	6.67594	9.11592	5.70862	2.95502	2.5431	3.46577	2.08425	3.76758	3.99857	1.83753	0.847564	9.15579
AC008982.2	novel transcript, sense intronic to HNRNPL	ENSG00000269688.1	-0.0174137	0.339738	1	-0.208314	0.352459	0.721194	-0.11628	0.342568	0.894898	0.0746204	0.355141	0.932032	-0.190901	0.351926	0.753096	-0.133694	0.343107	0.851537	24.9901	36.4619	22.6483	21.8929	20.9815	37.4765	29.2567	16.7451	25.431	27.7262	25.0111	12.5586	26.9904	31.2381	22.0367	15.2596
AC008985.1	TEC	ENSG00000278999.1	1.32474	5.76499	1	1.05364	5.77068		-0.59099	5.76499		-0.319895	5.77068		-0.271095	5.76499		0.733745	5.77068		0	0	0	0	0.953706	0	0	0.985006	1.27155	0	0	0	0	0	0	1.01731
AC008991.1	novel transcript	ENSG00000267683.1	0.606664	1.60935	1	2.6228	1.43613		0.114616	1.55902		-1.90152	1.37841		2.01614	1.38537		0.721281	1.60359		0	0	0	0.810847	0.953706	0	0	0.985006	6.35776	1.15526	0	1.25586	0	0	0.847564	1.01731
AC009005.1	novel transcript, antisense to BSG	ENSG00000267751.5	-0.0933882	0.521374	1	-0.19073	0.545215	0.841029	-0.613259	0.558957		-0.515917	0.58109		-0.0973422	0.547041	0.925189	-0.706648	0.557181		5.55336	16.2053	6.79448	4.05423	11.4445	7.09016	5.70862	4.92503	7.62931	6.93154	5.21064	7.53516	5.99786	2.7563	2.54269	8.13848
AC009014.1		ENSG00000274934.1	0.0499213	1.28233	1	1.06738	1.20934		-2.376	1.46365		-3.39347	1.39885		1.01746	1.19735		-2.32608	1.47386		0	1.35044	1.50988	0.810847	0	2.02576	0.713578	0.985006	2.5431	2.31051	1.04213	1.25586	0	0	0	0
AC009014.3		ENSG00000277524.1	0.593066	3.87606	1	0.332308	3.88585		-1.302	3.87606		-1.04124	3.88585		-0.260758	3.87606		-0.708932	3.88585		0	0	0.754942	0	0.953706	0	0.713578	0	0	0	0	1.25586	0	0	0	0
AC009019.2	novel transcript, antisense to SDR42E2	ENSG00000287739.1	-1.48437	1.55468	1	-0.380091	1.45756		1.07832	1.59465		-0.0259667	1.49918		1.10428	1.62932		-0.406057	1.41871		0	1.35044	1.50988	1.62169	0	2.02576	0	0	3.81466	1.15526	0	0	0	1.83753	0.847564	1.01731
AC009022.1	novel transcript	ENSG00000196696.13	-0.0924526	0.36675	1	0.0184983	0.374944	0.979576	-0.0850568	0.372211	0.933316	-0.196008	0.380213	0.816122	0.110951	0.376187	0.873724	-0.177509	0.370953	0.813449	10.1812	21.6071	18.8735	17.0278	6.67594	27.3478	19.9802	9.85006	12.7155	28.8814	17.7162	8.79102	12.9954	15.619	16.1037	14.2423
AC009032.1	novel transcript, sense intronic to NFAT5	ENSG00000274093.1	-0.614601	0.457372	1	-0.566898	0.475718	0.411537	-0.208356	0.49433	0.867018	-0.256059	0.511225		0.0477029	0.497966	0.959328	-0.822957	0.471914	0.256873	10.1812	17.5557	7.54942	9.73016	10.4908	10.1288	6.4222	0.985006	3.81466	9.24206	6.25276	10.0469	4.99822	4.59383	6.78051	8.13848
AC009041.3	novel transcript, sense intronic to LMF1	ENSG00000276931.1	0.189757	0.272641	1	-0.0233399	0.284861	0.966235	-0.46206	0.278803	0.340804	-0.248964	0.290711	0.66337	-0.213097	0.28054	0.639494	-0.272303	0.283152	0.589192	29.6179	35.1115	27.9329	30.8122	34.3334	49.6311	28.5431	28.5652	31.7888	40.434	20.8425	28.8848	18.9932	26.6442	29.6647	25.4327
AC009052.1	novel transcript	ENSG00000260345.1	0.938745	0.945439	1	-0.818583	1.19535		-0.0713646	0.869431		1.68596	1.13615		-1.75733	1.12981		0.86738	0.953294		3.70224	0	0.754942	1.62169	2.86112	4.05152	1.42716	3.94002	1.27155	1.15526	0	1.25586	2.99893	2.7563	2.54269	3.05193
AC009053.1		ENSG00000207525.1	0.712617	1.04616	1	1.44219	1.01469		-0.419621	1.00424		-1.1492	0.970955		0.729576	0.908916		0.292996	1.10094		1.85112	1.35044	0.754942	0	0.953706	1.01288	0.713578	3.94002	1.27155	4.62103	3.12638	1.25586	0.999644	0.918767	0.847564	2.03462
AC009053.2	pyruvate dehydrogenase phosphatase regulatory subunit (PDPR) pseudogene	ENSG00000214331.8	-0.126316	0.213849	1	-0.124722	0.217689	0.731499	-0.0711291	0.215706	0.8983	-0.072723	0.219499	0.88841	0.00159384	0.218361	0.996836	-0.197445	0.215025	0.610296	74.9704	141.796	91.348	67.3003	76.2965	94.1978	99.1873	66.9804	73.75	113.215	83.3702	67.8165	73.9736	98.308	81.3662	67.1424
AC009053.3	novel transcript	ENSG00000261079.1	-0.987403	0.975952	1	-0.981503	1.01505		-1.90824	1.34161		-1.91414	1.37015		0.00589956	1.07572		-2.89564	1.29329		0	4.05132	5.28459	4.05423	1.90741	2.02576	2.14073	0.985006	3.81466	1.15526	0	2.51172	0	0.918767	0.847564	0
AC009054.1	novel transcript, sense intronic to CFDP1	ENSG00000259999.1	2.47841	1.7255	1	2.85594	1.72542		1.04184	1.47987		0.664303	1.47963		0.377532	1.55937		3.52024	1.65347		0	0	0	0	2.86112	2.02576	0	0	0	2.31051	1.04213	1.25586	0	0.918767	3.39026	2.03462
AC009054.2	novel transcript, sense intronic to CFDP1	ENSG00000261783.1	0.125216	0.621293	1	0.432093	0.625164	0.669608	0.372061	0.596996		0.0651833	0.600811		0.306878	0.616165	0.774798	0.497276	0.606312		4.6278	2.70088	6.03954	4.86508	5.72224	5.0644	4.28147	4.92503	3.81466	8.0868	9.37915	2.51172	2.99893	3.67507	10.1708	9.15579
AC009060.1	novel transcript, antisense to PDPR & CLEC18C	ENSG00000247228.3	0.659591	2.39196	1	2.21617	2.32868		1.70796	2.29849		0.151384	2.23035		1.55658	2.32392		2.36756	2.3033		0	0	0	0	0	1.01288	0	0	0	3.46577	0	1.25586	0.999644	0	0.847564	1.01731
AC009061.1	novel transcript	ENSG00000261320.1	-2.5146	2.10705	1	-0.23111	2.028		0	2.22561		-2.228	2.15192		2.28349	2.15192		-2.45911	2.10705		0	1.35044	0.754942	2.43254	0	0	0	0	0	1.15526	1.04213	1.25586	0	0	0	0
AC009061.2	novel transcript, antisense to AGRP	ENSG00000270049.3	-0.0778056	0.230315	1	-0.574804	0.250565	0.0686249	-0.186626	0.235437	0.713693	0.310372	0.255229	0.494586	-0.496998	0.251028	0.133844	-0.264431	0.234937	0.511849	35.1713	48.6159	34.7273	52.705	39.1019	44.5667	44.9554	31.5202	31.7888	30.0367	26.0532	26.3731	19.9929	46.8571	37.2928	37.6405
AC009065.2	novel transcript	ENSG00000259780.3	0.124278	0.408578	1	0.435567	0.410301	0.476178	0.237321	0.400048	0.801668	-0.073968	0.40176	0.941403	0.311289	0.405944	0.635417	0.361599	0.40446	0.621417	12.0323	24.3079	10.5692	15.4061	12.3982	32.4122	11.4172	12.8051	6.35776	33.5025	20.8425	23.8613	20.9925	14.7003	15.2562	24.4154
AC009065.3	novel transcript, overlapping TSC2	ENSG00000259933.6	-0.147002	1.10942	1	-0.517513	1.22998		0.0369404	1.12668		0.407451	1.24521		-0.370511	1.24221		-0.110062	1.11319		0.925561	2.70088	0.754942	0.810847	0	1.01288	1.42716	1.97001	0	1.15526	2.08425	0	0	0.918767	2.54269	1.01731
AC009065.5	novel transcript	ENSG00000260778.5	-0.444123	0.35628	1	-0.697474	0.378706	0.163536	0.075787	0.365834	0.940373	0.329138	0.38762	0.666215	-0.253351	0.388206	0.695566	-0.368336	0.355698	0.554651	17.5857	32.4106	25.668	12.1627	16.213	23.2962	12.1308	11.8201	7.62931	16.1736	12.5055	16.3262	11.9957	29.4005	17.7988	8.13848
AC009065.6	novel transcript, intronic to PKD1	ENSG00000261123.1	-0.485324	0.392936	1	0.240556	0.378363	0.698306	0.184051	0.404859	0.856307	-0.54183	0.390607	0.420582	0.72588	0.39624	0.17322	-0.301274	0.38739	0.674664	12.0323	16.2053	12.834	9.73016	7.62965	8.10304	14.2716	4.92503	10.1724	21.9499	17.7162	8.79102	7.99715	11.0252	9.32321	12.2077
AC009065.8	novel transcript	ENSG00000261532.1	0.195431	0.660668	1	-0.953684	0.794777	0.40769	-0.420184	0.67685		0.728931	0.807887		-1.14911	0.78236	0.298892	-0.224753	0.691055		1.85112	5.40177	3.77471	4.86508	6.67594	6.07728	4.99504	0	1.27155	2.31051	2.08425	2.51172	0.999644	7.35013	1.69513	4.06924
AC009065.9	novel transcript, antisense to DCI	ENSG00000261663.1	0.556632	1.07682	1	-1.66116	1.4097		-0.973188	1.11749		1.2446	1.44078		-2.21779	1.37731		-0.416556	1.15712		0.925561	1.35044	3.01977	1.62169	1.90741	6.07728	2.14073	0.985006	1.27155	0	0	1.25586	0.999644	1.83753	0.847564	2.03462
AC009075.1	novel transcript	ENSG00000261673.1	-1.20258	1.60823	1	0.391636	1.51579		1.13866	1.62625		-0.455561	1.53564		1.59422	1.60962		-0.0639251	1.5337		0	1.35044	0.754942	0.810847	0	0	0	0.985006	1.27155	0	1.04213	1.25586	0	0.918767	1.69513	0
AC009078.3	TEC	ENSG00000280152.1	-0.191372	0.232523	1	-0.309264	0.235606	0.356774	-0.156359	0.234396	0.769344	-0.0384676	0.237449	0.949673	-0.117892	0.236272	0.774286	-0.347731	0.233724	0.351673	125.876	226.874	136.644	135.411	114.445	180.293	121.308	127.066	109.353	165.202	104.213	121.818	75.9729	168.134	109.336	140.389
AC009081.2	novel transcript	ENSG00000261436.6	-1.7228	5.75266	1	-1.34741	5.75266		0	5.77068		0	5.77068		0	5.77068		-1.6673	5.75266		0.925561	0	0	1.62169	0	0	0	0	0	0	0	0	0	0	0	0
AC009084.1	novel transcript	ENSG00000265408.1	-0.0834573	1.82517	1	0.0375197	1.84264		-0.337009	1.85734		-0.457986	1.87428		0.120977	1.8444		-0.420466	1.85558		0	1.35044	0.754942	0.810847	0	1.01288	0.713578	0.985006	1.27155	1.15526	0	1.25586	2.99893	0	0	0
AC009086.2	novel transcript	ENSG00000279583.1	0.16654	0.530099	1	0.30557	0.543701	0.736854	-0.120583	0.528623		-0.259613	0.542037		0.13903	0.532243	0.889519	0.0459568	0.540169		4.6278	4.05132	6.79448	4.86508	4.76853	6.07728	6.4222	5.91004	3.81466	9.24206	5.21064	7.53516	2.99893	5.5126	5.08538	8.13848
AC009088.1	novel transcript, antisense to PYCARD	ENSG00000260060.1	-0.109252	0.348686	1	-0.0120727	0.359849	0.986297	-0.141647	0.35887	0.875209	-0.238827	0.369615	0.756645	0.0971797	0.362205	0.88597	-0.2509	0.356498	0.708159	15.7345	12.154	17.3637	9.73016	12.3982	15.1932	12.8444	10.8351	8.90086	16.1736	13.5477	16.3262	12.9954	10.1064	7.62808	16.277
AC009088.2	novel transcript, antisense to FUS	ENSG00000260304.1	-0.888746	5.75917	1	-1.23469	5.75917		-0.66584	5.77068		0	5.77068		-0.345945	5.77068		-1.55459	5.75917		0.925561	1.35044	0	0	0	0	0.713578	0	0	0	0	0	0	0	0	0
AC009088.3	novel transcript, antisense to PRSS8	ENSG00000261385.1	-1.41654	1.22036	1	0.313941	1.04481		1.68503	1.20181		-0.0454468	1.02248		1.73048	1.22268		0.268494	1.02018		0.925561	0	3.01977	2.43254	1.90741	0	0.713578	0	2.5431	2.31051	2.08425	1.25586	3.99857	1.83753	2.54269	0
AC009090.1	novel transcript, sense to intronic to ARL2BP	ENSG00000260038.1	0.302261	0.521773	1	-1.12124	0.648532	0.196482	-0.704649	0.545467		0.71885	0.667546		-1.4235	0.635673	0.081897	-0.402387	0.560379		4.6278	6.75221	9.0593	4.86508	4.76853	16.2061	6.4222	4.92503	2.5431	2.31051	3.12638	3.76758	2.99893	5.5126	8.47564	2.03462
AC009090.4	TEC	ENSG00000279019.1	-0.373493	1.09663	1	-0.31889	1.12974		-0.12661	1.14104		-0.181213	1.17273		0.0546033	1.15581		-0.500103	1.11462		3.70224	1.35044	3.01977	0	0.953706	2.02576	1.42716	1.97001	0	1.15526	3.12638	2.51172	0	1.83753	0	4.06924
AC009090.5	TEC	ENSG00000279803.1	1.22053	1.08971	1	1.03861	1.1295		-1.97206	1.20328		-1.79014	1.23889		-0.181918	1.0065		-0.751528	1.30807		0	4.05132	1.50988	0	1.90741	5.0644	0.713578	2.95502	1.27155	2.31051	4.16851	1.25586	0	0.918767	1.69513	0
AC009093.4	novel transcript	ENSG00000260953.1	0	5.77068	1	3.11454	5.717		1.9285	5.7496		-1.22912	5.69568		3.15762	5.717		1.88541	5.7496		0	0	0	0	0	0	0	0	1.27155	2.31051	1.04213	1.25586	3.99857	0	0	0
AC009097.2	novel transcript, antisense to MARVELD3	ENSG00000260593.1	-1.23044	2.81122	1	-0.15776	2.80294		-0.665849	2.8601		-1.73852	2.85199		1.07267	2.85199		-1.89628	2.81122		0.925561	0	0.754942	0.810847	0.953706	0	0	0	0	1.15526	1.04213	0	0	0	0	0
AC009097.3	novel transcript	ENSG00000260612.1	-0.977474	1.91772	1	0.810204	1.83047		0.0752209	1.97039		-1.71246	1.88662		1.78768	1.87893		-0.902253	1.92532		0	1.35044	0	0.810847	0	0	0.713578	0	0	2.31051	0	1.25586	0	0	0.847564	0
AC009097.4	novel transcript, antisense to PHLPP1	ENSG00000261513.1	-0.445426	0.58419	1	-0.285844	0.599681	0.780684	-0.0815076	0.616084		-0.24109	0.630582		0.159582	0.621652	0.89142	-0.526934	0.59391		10.1812	4.05132	3.77471	4.86508	7.62965	3.03864	4.28147	1.97001	2.5431	3.46577	6.25276	6.2793	1.99929	4.59383	5.08538	4.06924
AC009102.1	novel transcript, sense intronic to GNAO1	ENSG00000260198.1	0.216803	0.739119	1	0.0150849	0.785978	0.991682	-0.821532	0.798806		-0.619814	0.841888		-0.201718	0.766926	0.888598	-0.604729	0.817145		2.77668	5.40177	0.754942	3.24339	3.81482	4.05152	2.14073	2.95502	0	5.77629	2.08425	3.76758	0.999644	2.7563	0.847564	3.05193
AC009102.3	TEC	ENSG00000279764.1	0.103581	1.01355	1	-1.00598	1.16985		-0.685647	1.06484		0.423914	1.21421		-1.10956	1.16058		-0.582066	1.07491		3.70224	1.35044	0.754942	3.24339	1.90741	5.0644	2.14073	0.985006	0	1.15526	2.08425	1.25586	0	4.59383	1.69513	0
AC009107.2	novel transcript, antisense to CSNK2A2	ENSG00000260927.2	-0.224609	0.312152	1	0.205764	0.31066	0.685	0.155784	0.314401	0.841937	-0.274589	0.312825	0.6532	0.430373	0.315651	0.341686	-0.0688249	0.309393	0.923801	16.6601	16.2053	29.4427	20.2712	10.4908	17.219	21.4073	21.6701	34.3319	15.0183	14.5898	33.9082	19.9929	15.619	18.6464	25.4327
AC009108.1	ribosomal protein L7a (RPL7A) pseudogene	ENSG00000243697.1	-0.764421	5.77068	1	0.332305	5.77068		1.99249	5.74604		0.895763	5.74604		1.09673	5.77068		1.22807	5.74604		0.925561	0	0	0	0	0	0	0	0	0	1.04213	0	0.999644	0	0.847564	1.01731
AC009108.3	novel transcript	ENSG00000270020.1	-1.35826	0.724353	1	-0.548732	0.694583	0.616191	1.11876	0.732782		0.309232	0.703256		0.80953	0.7614	0.482943	-0.2395	0.66304		10.1812	5.40177	4.52965	8.91931	1.90741	3.03864	1.42716	5.91004	2.5431	10.3973	3.12638	5.02344	4.99822	13.7815	1.69513	6.10386
AC009108.5	novel transcript	ENSG00000280278.1	-0.854996	0.775739	1	-0.339712	0.763461	0.797059	0.188419	0.819651		-0.326865	0.807816		0.515284	0.819052	0.707169	-0.666578	0.764108		5.55336	6.75221	3.01977	1.62169	1.90741	2.02576	2.14073	2.95502	1.27155	6.93154	2.08425	3.76758	2.99893	2.7563	2.54269	2.03462
AC009113.1	novel transcript, antisense to ZNF778	ENSG00000259877.2	-0.0627341	0.21525	1	-0.628864	0.228717	0.0237773	-0.223534	0.218507	0.614952	0.342597	0.231765	0.381588	-0.56613	0.2288	0.0493603	-0.286268	0.218418	0.425503	91.6305	64.8212	81.5337	64.0569	78.2039	69.8887	84.2022	57.1303	55.9483	36.9682	45.8536	57.7696	53.9808	54.2072	72.8905	67.1424
AC009118.2	novel transcript, antisense to GINS3	ENSG00000276131.1	-0.0382564	0.756045	1	0.0576808	0.778544	0.968898	0.449652	0.72819		0.353714	0.751246		0.0959371	0.776839	0.947987	0.411395	0.729865		1.85112	1.35044	4.52965	3.24339	0	6.07728	4.28147	1.97001	2.5431	3.46577	5.21064	1.25586	0.999644	5.5126	6.78051	3.05193
AC009118.3	novel transcript, antisense to CNOT1	ENSG00000276259.1	-0.00660826	0.434379	1	-0.0491073	0.451253	0.955452	-0.239964	0.444539	0.823661	-0.197465	0.460956		-0.0424991	0.449923	0.960234	-0.246572	0.445893	0.778131	10.1812	8.10265	9.81424	14.5952	13.3519	7.09016	11.4172	10.8351	7.62931	9.24206	7.29489	17.582	12.9954	9.18767	5.08538	9.15579
AC009119.1	novel transcript, antisense to CDH13	ENSG00000260228.6	-0.352753	1.32132	1	0.0238565	1.32114		-2.2223	1.58105		-2.59891	1.58066		0.37661	1.34635		-2.57505	1.55915		1.85112	4.05132	0.754942	0.810847	0.953706	2.02576	1.42716	0.985006	2.5431	2.31051	1.04213	1.25586	0.999644	0	0	0
AC009120.1	ribosomal protein L21 (RPL21) pseudogene	ENSG00000239763.2	0.192836	0.273305	1	-0.0194079	0.29129	0.972607	-0.317143	0.277796	0.560956	-0.1049	0.29542	0.878335	-0.212244	0.285207	0.648364	-0.124308	0.284042	0.831813	17.5857	22.9575	23.4032	18.6495	24.7964	29.3735	22.1209	17.7301	19.0733	25.4157	19.8004	16.3262	20.9925	16.5378	18.6464	19.3289
AC009120.2	novel transcript, antisense to PSMD7	ENSG00000259972.3	0.0118017	0.208441	1	0.0799926	0.211113	0.827329	-0.315213	0.211181	0.408475	-0.383404	0.213807	0.259044	0.0681909	0.210558	0.859619	-0.303411	0.211735	0.373894	80.5238	114.788	104.182	95.6799	90.6021	124.584	109.891	69.9354	104.267	121.302	106.297	81.6309	65.9765	76.2576	86.4515	90.5406
AC009120.3	novel transcript	ENSG00000260884.1	1.73009	4.74575	1	1.0399	4.76614		-0.37482	4.73477		0.315364	4.75527		-0.690185	4.74457		1.35527	4.75645		0	0	0	0	0	1.01288	1.42716	0	0	1.15526	0	0	0.999644	0.918767	0	0
AC009120.5	novel transcript	ENSG00000275236.1	-0.0739042	0.745841	1	-0.340564	0.80806	0.80839	-0.533963	0.804206		-0.267303	0.861968		-0.26666	0.810031	0.857201	-0.607867	0.802228		1.85112	2.70088	5.28459	1.62169	3.81482	3.03864	2.14073	1.97001	1.27155	4.62103	3.12638	0	1.99929	1.83753	1.69513	2.03462
AC009121.4	novel transcript, antisense to RMI2	ENSG00000263080.1	0.0413839	0.712335	1	-2.58409	1.15131	0.0762296	-1.20251	0.823735		1.42296	1.22301		-2.62547	1.14797	0.0744368	-1.16112	0.827911		2.77668	4.05132	5.28459	2.43254	6.67594	1.01288	3.56789	3.94002	1.27155	0	0	1.25586	0	0.918767	3.39026	2.03462
AC009126.1	novel transcript, antisense to LNPEP and ERAP2	ENSG00000247121.7	0.0449703	0.217628	1	-0.810995	0.247137	0.00543829	-0.223256	0.221042	0.621502	0.632709	0.250111	0.0784504	-0.855965	0.245767	0.0031282	-0.178286	0.222563	0.662534	49.0547	33.761	49.0712	46.2183	50.5464	38.4894	39.2468	58.1153	27.9741	23.1051	22.9268	28.8848	29.9893	44.1008	50.0063	33.5712
AC009127.1	novel transcript	ENSG00000261765.1	0.990872	1.29718	1	0.595126	1.37282		-0.432955	1.2365		-0.0372092	1.31568		-0.395746	1.27124		0.557917	1.34085		0.925561	0	1.50988	0.810847	0.953706	1.01288	2.85431	1.97001	3.81466	0	1.04213	0	0.999644	0	4.23782	0
AC009127.2	coiled-coil domain-containing 25 (CCDC25) pseudogene	ENSG00000263311.1	-0.689738	2.01545	1	-1.60918	2.03228		-0.517993	2.08846		0.401446	2.10396		-0.919439	2.08846		-1.20773	2.03228		0.925561	0	0.754942	0.810847	0	0	0	1.97001	0	0	0	0	0	0.918767	0	0
AC009131.1		ENSG00000200164.1	-1.0998	1.63194	1	-1.39273	1.66029		0.0624659	1.74734		0.355394	1.77408		-0.292928	1.78406		-1.03733	1.62092		0.925561	1.35044	0.754942	0.810847	0	1.01288	0	0.985006	1.27155	0	0	0	0	0.918767	0.847564	0
AC009133.1	novel transcript, antisense to C16orf53 and MVP	ENSG00000238045.9	-0.974208	0.491417	1	-0.778632	0.501216	0.257989	0.354745	0.512336		0.159169	0.521653		0.195576	0.534657	0.839834	-0.619463	0.477265	0.430639	7.40449	14.8549	21.1384	8.10847	9.53706	6.07728	6.4222	3.94002	3.81466	8.0868	8.33702	8.79102	9.99644	11.0252	11.8659	1.01731
AC009133.2	novel transcript, antisense to MAZ	ENSG00000259952.1	-0.444858	0.581205	1	-0.979886	0.660346	0.284196	0.412189	0.583432		0.947217	0.662062		-0.535028	0.680223	0.624264	-0.0326692	0.560034		3.70224	5.40177	6.03954	7.29762	2.86112	6.07728	4.99504	2.95502	6.35776	3.46577	2.08425	0	2.99893	8.2689	5.08538	6.10386
AC009133.4	novel transcript, antisense to KIF22	ENSG00000275857.1	-0.602054	0.523971	1	0.0128258	0.509731	0.989704	-0.18443	0.56914		-0.79931	0.555872		0.61488	0.539581	0.444202	-0.786484	0.540944		8.33005	6.75221	8.30436	5.67593	5.72224	8.10304	2.14073	3.94002	11.444	6.93154	5.21064	6.2793	4.99822	5.5126	3.39026	3.05193
AC009137.2	novel transcript, sense intronic to transmembrane and coiled-coil domains 7 TMCO7	ENSG00000266801.1	0.538055	1.60995	1	-0.38295	1.70635		-0.909778	1.62728		0.0112273	1.72245		-0.921005	1.65224		-0.371723	1.68239		0	2.70088	1.50988	0	1.90741	2.02576	0.713578	0	1.27155	0	1.04213	0	0	1.83753	0.847564	0
AC009145.4	TEC	ENSG00000280274.1	-0.122011	1.54201	1	0.281763	1.53793		-1.21472	1.65799		-1.6185	1.65383		0.403774	1.55045		-1.33674	1.64652		0	1.35044	1.50988	0	0	1.01288	0.713578	0.985006	1.27155	1.15526	0	1.25586	0	0	0	1.01731
AC009148.1	novel transcript, antisense to GAN	ENSG00000260495.1	0.0424697	0.315661	1	-0.138271	0.333131	0.811442	-0.323861	0.324629	0.626725	-0.14312	0.341554	0.855659	-0.180741	0.330835	0.750804	-0.281392	0.326969	0.636791	22.2135	17.5557	15.0988	21.082	12.3982	28.3606	17.8394	20.6851	19.0733	25.4157	11.4634	13.8145	7.99715	16.5378	18.6464	19.3289
AC009159.3	novel transcript	ENSG00000278058.1	0.619144	3.68642	1	-0.610334	3.74559		-2.25869	3.70899		-1.02921	3.76762		-1.22948	3.70758		-1.63954	3.74699		0	0	0.754942	1.62169	0.953706	1.01288	0	1.97001	0	0	0	1.25586	0	0	0	0
AC009163.2		ENSG00000252122.1	-2.20557	1.86175	1	-2.34416	1.89925		0.0600399	2.01389		0.198628	2.04833		-0.138588	2.04856		-2.14553	1.86149		0.925561	1.35044	1.50988	3.24339	1.90741	0	0	0	0	0	0	1.25586	1.99929	0	0	0
AC009163.4	novel transcript	ENSG00000261476.1	-0.11195	0.456713	1	-0.730606	0.515981	0.311225	-0.209792	0.472403		0.408865	0.529816		-0.618657	0.518584	0.417747	-0.321741	0.469558	0.717519	5.55336	6.75221	9.81424	12.9735	4.76853	10.1288	5.70862	12.8051	5.08621	4.62103	7.29489	3.76758	4.99822	6.43137	8.47564	8.13848
AC009163.6	novel transcript	ENSG00000273971.1	0.664642	3.22134	1	-0.219529	3.26993		-1.20407	3.22938		-0.319899	3.27777		-0.884172	3.22938		-0.539428	3.26993		1.85112	0	0	0	0.953706	1.01288	0	0.985006	1.27155	0	0	0	0	0	0.847564	0
AC009163.7	novel transcript	ENSG00000274220.1	-0.117522	0.296049	1	-0.437398	0.321192	0.33486	-0.356241	0.311765	0.560684	-0.0363646	0.335639	0.967415	-0.319876	0.323099	0.520618	-0.473763	0.30979	0.336319	16.6601	25.6584	21.8933	18.6495	12.3982	23.2962	17.8394	22.6551	19.0733	11.5526	10.4213	20.0938	10.9961	13.7815	19.494	14.2423
AC009166.1	novel transcript, antisense to SALL1	ENSG00000261238.1	0.136263	1.51677	1	0.084567	1.57115		-1.08244	1.60793		-1.03075	1.65949		-0.0516958	1.54773		-0.946181	1.62992		0	0	1.50988	0.810847	1.90741	0	0	1.97001	1.27155	1.15526	0	1.25586	1.99929	0	0	0
AC009166.2	TEC	ENSG00000280344.1	-0.362549	0.943469	1	0.340378	0.910341		-0.679446	1.07486		-1.38237	1.04562		0.702927	0.943008		-1.042	1.0464		0.925561	1.35044	3.01977	2.43254	0.953706	1.01288	2.14073	1.97001	0	3.46577	5.21064	1.25586	0.999644	0.918767	0	2.03462
AC009171.2	novel transcript	ENSG00000263105.1	0.910932	1.00666	1	-1.05031	1.24526	0.588748	-1.24771	1.04089		0.713523	1.27269		-1.96124	1.19359	0.234072	-0.336783	1.0998		2.77668	2.70088	2.26483	0	1.90741	1.01288	4.99504	5.91004	2.5431	0	1.04213	0	0	4.59383	1.69513	0
AC009185.1	novel transcript	ENSG00000253653.1	-0.0651173	0.592759	1	-2.68243	0.980529	0.0245631	-0.440757	0.623445		2.17656	0.999112		-2.61731	0.980932	0.0314157	-0.505874	0.622653		2.77668	9.45309	5.28459	5.67593	7.62965	1.01288	4.28147	7.88005	0	1.15526	1.04213	1.25586	2.99893	4.59383	5.08538	3.05193
AC009220.1	ribosomal protein L37a (RPL37A) pseudogene	ENSG00000228360.1	0.623265	0.973653	1	0.136651	1.06434		-0.0177186	0.911892		0.468895	1.00785		-0.486613	1.00188		0.605546	0.980147		2.77668	1.35044	0.754942	0.810847	2.86112	3.03864	0.713578	1.97001	1.27155	0	1.04213	3.76758	0	1.83753	5.08538	1.01731
AC009220.2	Male-specific lethal-3 homolog 1 (Msl3l1) pseudogene	ENSG00000239254.1	-1.40496	5.76429	1	-1.02957	5.76429		0.776831	5.77068		0.40144	5.77068		0	5.77068		-0.628126	5.76429		0	0	0.754942	0.810847	0	0	0	0	0	0	0	0	0	0	0.847564	0
AC009226.1	novel transcript	ENSG00000223725.6	-0.496641	1.10364	1	1.35436	0.944044	0.303623	1.94885	0.992565		0.0978496	0.810669		1.851	1.01571	0.176056	1.45221	0.919099		0.925561	0	1.50988	2.43254	1.90741	0	0.713578	0.985006	2.5431	8.0868	1.04213	1.25586	2.99893	2.7563	5.08538	3.05193
AC009228.1	novel transcript	ENSG00000242628.6	-0.441041	1.59417	1	-0.0505403	1.59977		-0.506879	1.69263		-0.89738	1.69758		0.390501	1.64336		-0.94792	1.65108		0	0	0.754942	1.62169	0	0	0.713578	0.985006	0	0	1.04213	1.25586	0.999644	0	0	0
AC009228.2		ENSG00000251805.1	0.407179	1.13777	1	-0.712192	1.34092		-1.86772	1.36214		-0.748345	1.53581		-1.11937	1.30225		-1.46054	1.39886		0.925561	0	2.26483	1.62169	0.953706	1.01288	2.85431	1.97001	0	0	3.12638	0	0.999644	0	0.847564	0
AC009242.1	novel transcript	ENSG00000283031.2	-1.46418	1.12492	1	-1.06669	1.12213		0.44832	1.21355		0.0508226	1.21068		0.397498	1.26161		-1.01586	1.06774		0.925561	5.40177	1.50988	2.43254	0.953706	1.01288	1.42716	0	1.27155	1.15526	2.08425	0	1.99929	0.918767	0.847564	1.01731
AC009244.1	cell division cycle 26 homolog (S. cerevisiae) (CDC26) pseudogene	ENSG00000238072.1	0.660981	5.76412	1	-0.38903	5.77068		-0.648572	5.76412		0.40144	5.77068		-1.05001	5.76412		0.0124099	5.77068		0	0	0.754942	0	0.953706	0	0	0.985006	0	0	0	0	0.999644	0	0	0
AC009244.2	novel transcript, antisense to AHCYL2	ENSG00000286722.1	-2.57118	2.34666	1	-2.19578	2.34666		2.76332	2.3335		2.38793	2.3335		0	2.45558		0.192149	2.21797		3.70224	0	1.50988	0	0	0	0	0	0	0	0	0	1.99929	0.918767	0.847564	1.01731
AC009245.1	ribosomal protein L6 (RPL6) pseudogene	ENSG00000230383.1	-0.999841	2.45743	1	-0.632469	2.4592		0.741446	2.48324		0.374074	2.48498		0.367372	2.51591		-0.258394	2.42501		0.925561	0	0	1.62169	0	0	0.713578	0	0	0	0	1.25586	0	0	0	2.03462
AC009248.2	novel transcript, sense intronic to ANO6	ENSG00000278351.1	0.742472	1.00764	1	-1.35853	1.3466		-0.632794	0.997482		1.46821	1.33895		-2.101	1.29616		0.109678	1.06237		0	1.35044	3.01977	1.62169	3.81482	3.03864	1.42716	1.97001	0	0	0	2.51172	2.99893	1.83753	1.69513	0
AC009262.1	novel transcript	ENSG00000236212.2	-1.20307	1.43793	1	-2.833	1.55303		-1.22848	1.67112		0.401446	1.77032		-1.62993	1.67112		-2.43155	1.55303		2.77668	1.35044	1.50988	0.810847	0	0	1.42716	0.985006	0	0	0	0	0.999644	0	0	0
AC009264.1	novel transcript, antisense to CHRM2	ENSG00000234352.9	-0.0660725	0.535098	1	-1.92206	0.74402	0.0357275	-0.900799	0.596716		0.955184	0.789247		-1.85598	0.744599	0.0473452	-0.966872	0.595953		2.77668	9.45309	12.0791	4.05423	4.76853	7.09016	9.99009	3.94002	2.5431	2.31051	1.04213	1.25586	0.999644	5.5126	4.23782	3.05193
AC009268.2	novel transcript, sense intronic to AVEN	ENSG00000278472.1	1.01327	1.30327	1	0.4604	1.39516		-1.74225	1.39733		-1.18939	1.48393		-0.552869	1.28595		-0.728985	1.49875		1.85112	0	0	1.62169	0.953706	2.02576	1.42716	0.985006	1.27155	1.15526	0	2.51172	0.999644	0	0	1.01731
AC009269.4	novel transcript, sense intronic to LARP6	ENSG00000259744.1	-1.49121	0.718741	1	0.495505	0.623969	0.614182	0.205546	0.785733		-1.78117	0.700026		1.98671	0.713157	0.0232103	-1.28566	0.705897		6.47892	6.75221	8.30436	6.48677	3.81482	2.02576	2.14073	1.97001	7.62931	15.0183	12.5055	3.76758	2.99893	2.7563	1.69513	4.06924
AC009269.5	novel transcript, sense intronic to UACA	ENSG00000274297.1	0.382916	0.534835	1	0.111191	0.571298	0.916763	-0.160658	0.522881		0.111066	0.559951		-0.271724	0.549606	0.776914	0.222257	0.545636		2.77668	2.70088	7.54942	6.48677	8.58335	8.10304	4.99504	4.92503	6.35776	4.62103	8.33702	2.51172	2.99893	8.2689	9.32321	3.05193
AC009271.1	novel transcript	ENSG00000267327.2	0.0102345	0.399168	1	0.122558	0.408834	0.865435	-0.0498556	0.400935	0.966504	-0.162179	0.410452	0.86374	0.112324	0.406905	0.882302	-0.0396211	0.402888	0.967845	7.40449	16.2053	12.0791	12.9735	6.67594	17.219	14.2716	10.8351	7.62931	19.6394	16.674	8.79102	7.99715	12.8627	16.9513	9.15579
AC009271.2	novel transcript	ENSG00000287248.1	0.362956	0.905593	1	-0.0405646	0.971855	0.982953	-0.561479	0.925596		-0.157959	0.990351		-0.403521	0.94251	0.809707	-0.198523	0.955479		3.70224	2.70088	1.50988	0.810847	0	1.01288	2.85431	6.89504	1.27155	4.62103	2.08425	0	0	0.918767	3.39026	3.05193
AC009275.1	novel transcript	ENSG00000273297.2	-0.756003	0.733879	1	-0.818469	0.76435	0.472068	-0.472208	0.803366		-0.409743	0.831205		-0.0624655	0.796339	0.96729	-1.22821	0.771674		3.70224	6.75221	2.26483	11.3519	2.86112	1.01288	5.70862	4.92503	1.27155	3.46577	4.16851	5.02344	2.99893	5.5126	0.847564	1.01731
AC009283.1	novel transcript	ENSG00000273576.1	-0.140649	0.276496	1	-0.313344	0.294932	0.47588	-0.144611	0.285214	0.836613	0.0280841	0.303019	0.971419	-0.172695	0.297407	0.732606	-0.28526	0.282632	0.566154	20.3623	31.0602	18.8735	23.5146	25.7501	16.2061	19.2666	21.6701	12.7155	23.1051	18.7583	18.8379	17.9936	24.8067	15.2562	17.2943
AC009292.2	novel transcript	ENSG00000259410.5	-1.75189	5.75052	1	-1.3765	5.75052		0	5.77068		0	5.77068		0	5.77068		-1.69639	5.75052		0.925561	0	1.50988	0	0	0	0	0	0	0	0	0	0	0	0	0
AC009299.1	novel pseudogene	ENSG00000225813.1	0.700244	0.735533	1	0.91192	0.745716	0.396778	-0.0949223	0.688718		-0.306598	0.699345		0.211675	0.689611	0.868454	0.605322	0.744906		1.85112	0	3.01977	4.05423	3.81482	5.0644	4.28147	1.97001	5.08621	5.77629	4.16851	2.51172	4.99822	4.59383	0	5.08655
AC009299.2	novel transcript, antisense to TANK	ENSG00000235724.10	1.58343	1.77155	1	1.88532	1.77846		-0.345668	1.67394		-0.647558	1.68175		0.30189	1.63697		1.23776	1.81231		0	0	0.754942	0	0.953706	0	0.713578	1.97001	2.5431	0	1.04213	1.25586	0	0	1.69513	1.01731
AC009303.1	nuclear factor (erythroid-derived 2)-like 2 (NFE2L2) pseudogene	ENSG00000224967.1	-0.997968	1.1684	1	0.575074	1.01614		0.861377	1.1861		-0.711664	1.03567		1.57304	1.147		-0.13659	1.06		0	0	3.01977	2.43254	0	2.02576	0.713578	0	1.27155	3.46577	1.04213	2.51172	0	0.918767	0.847564	4.06924
AC009303.4	novel transcript	ENSG00000279227.1	0.589515	0.411061	1	0.871327	0.414169	0.101014	0.0800867	0.384473	0.940259	-0.201726	0.387672		0.281813	0.388506	0.657723	0.669602	0.410389	0.297057	7.40449	13.5044	6.03954	8.10847	7.62965	11.1417	13.558	17.7301	22.8879	15.0183	8.33702	16.3262	15.9943	15.619	10.1708	12.2077
AC009309.1		ENSG00000200241.1	-1.32586	1.48667	1	-1.63185	1.51531		0.0909127	1.63727		0.396901	1.66297		-0.305989	1.67652		-1.23495	1.47139		0.925561	2.70088	0	1.62169	0	1.01288	0	0.985006	1.27155	0	0	0	0	0.918767	0.847564	0
AC009309.2	novel transcript, antisense to IMMT	ENSG00000273080.1	-0.186821	0.302411	1	0.88702	0.283489	0.0085293	0.312618	0.299282	0.605448	-0.761223	0.280024	0.0537739	1.07384	0.288346	0.00141679	0.125797	0.294614	0.836063	18.5112	21.6071	15.0988	19.4603	13.3519	16.2061	20.6938	13.7901	36.875	25.4157	38.5587	35.1641	14.9947	22.9692	22.8842	19.3289
AC009312.1	novel transcript	ENSG00000238207.2	0.117034	0.855505	1	-0.148224	0.915195	0.931148	-1.11518	0.973121		-0.84992	1.02589		-0.265257	0.903856	0.874553	-0.998143	0.983643		2.77668	0	3.77471	2.43254	4.76853	0	3.56789	1.97001	1.27155	1.15526	1.04213	5.02344	0.999644	0	1.69513	2.03462
AC009314.1	chromosome 11 open reading frame 73 (C11orf73) pseudogene	ENSG00000271081.1	1.60171	1.49559	1	0.325811	1.6892		-1.66052	1.52911		-0.384613	1.71881		-1.2759	1.51968		-0.0588014	1.69769		0.925561	0	0.754942	0	0	1.01288	1.42716	3.94002	1.27155	0	1.04213	0	0	0	0	2.03462
AC009315.1	novel transcript	ENSG00000286797.1	-0.276867	0.220783	1	-0.0584829	0.222892	0.884837	0.0538163	0.223413	0.92942	-0.164568	0.225474	0.719	0.218384	0.225548	0.531875	-0.223051	0.220731	0.565789	47.2036	75.6247	72.4744	80.2738	43.8705	60.7728	69.9306	51.2203	59.7629	75.0917	57.317	69.0723	61.9779	53.2885	80.5186	37.6405
AC009318.1	novel transcript, antisense to FAR2	ENSG00000257176.3	0.271546	0.316669	1	0.410813	0.318977	0.366962	-0.2011	0.315775	0.784124	-0.340368	0.318076	0.562364	0.139268	0.315551	0.803369	0.0704454	0.319199	0.924141	61.087	39.1628	35.4823	54.3267	60.0835	67.8629	55.6591	42.3553	72.4785	63.5391	34.3902	85.3985	58.979	54.2072	39.8355	45.7789
AC009318.2	novel transcript, antisense to FAR2	ENSG00000273680.1	0.0963936	0.208182	1	-0.61893	0.233644	0.0305031	-0.500436	0.216811	0.135266	0.214888	0.24133	0.647102	-0.715324	0.231445	0.0102396	-0.404042	0.219163	0.222702	47.2036	44.5646	36.9922	50.2725	49.5927	32.4122	57.0862	49.2503	33.0603	26.5709	21.8847	35.1641	19.9929	31.2381	36.4453	46.7962
AC009318.3	novel transcript, antisense to FAR2	ENSG00000274315.1	0.454615	0.288035	1	0.079627	0.307734	0.8863	-0.406866	0.287024	0.439356	-0.031878	0.306709	0.967945	-0.374988	0.295976	0.384047	0.047749	0.299137	0.946483	21.2879	21.6071	16.6087	21.082	24.7964	22.2834	25.6888	37.4302	24.1595	32.3472	13.5477	15.0703	12.9954	29.4005	22.0367	18.3116
AC009318.4	novel transcript, antisense to FAR2	ENSG00000275476.1	-0.34283	0.643889	1	0.414413	0.622777	0.683157	-0.78461	0.726624		-1.54185	0.707841		0.757243	0.639804	0.422066	-1.12744	0.711665		5.55336	1.35044	6.03954	7.29762	3.81482	6.07728	4.99504	0.985006	5.08621	9.24206	3.12638	10.0469	4.99822	0	1.69513	3.05193
AC009403.1	novel transcript, antisense to RBM33	ENSG00000216895.9	0.0435548	0.30014	1	-0.332017	0.317477	0.483513	-0.111704	0.301795	0.885571	0.263868	0.318973	0.674795	-0.375572	0.315905	0.419426	-0.0681495	0.303425	0.922992	26.8413	36.4619	26.423	28.3796	25.7501	50.644	26.4024	21.6701	30.5172	42.7445	12.5055	11.3027	28.9897	34.9131	22.0367	27.4674
AC009403.2	novel transcript	ENSG00000283128.2	-0.577385	0.392451	1	-0.18043	0.391568	0.789091	0.0757474	0.411939	0.94854	-0.321208	0.410962		0.396955	0.411865	0.534308	-0.501638	0.391648	0.438452	6.47892	10.8035	14.3439	20.2712	12.3982	8.10304	5.70862	9.85006	11.444	12.7078	13.5477	8.79102	8.99679	12.8627	8.47564	7.12117
AC009404.1	novel transcript	ENSG00000236255.2	0.00773898	0.323257	1	-0.0449878	0.334898	0.943546	-0.128971	0.326603	0.875199	-0.0762446	0.338047	0.927222	-0.0527268	0.333564	0.933879	-0.121232	0.327963	0.861685	14.809	40.5132	14.3439	21.082	23.8426	30.3864	12.8444	20.6851	12.7155	33.5025	17.7162	20.0938	18.9932	18.3753	16.9513	24.4154
AC009410.1	novel transcript	ENSG00000286772.1	0.0113941	0.681389	1	-0.326175	0.7441	0.799895	-0.504835	0.724878		-0.167266	0.783852		-0.337569	0.740419	0.796262	-0.493441	0.728644		1.85112	2.70088	5.28459	3.24339	1.90741	4.05152	2.85431	4.92503	3.81466	3.46577	1.04213	2.51172	1.99929	1.83753	0.847564	5.08655
AC009464.1	novel transcript, sense intronic to ARID2	ENSG00000278475.1	0.629871	1.17292	1	-0.681065	1.37396		-1.24877	1.26062		0.0621708	1.44791		-1.31094	1.30566		-0.618894	1.33055		0.925561	1.35044	0.754942	0.810847	0	2.02576	2.14073	1.97001	0	0	1.04213	1.25586	0	0	2.54269	0
AC009477.1	nitric oxide synthase 2A (NOS2) pseudogene	ENSG00000225448.1	-0.123853	1.94369	1	-0.609287	2.01774		-2.26721	2.08093		-1.78177	2.14898		-0.485434	2.0303		-2.39106	2.0685		1.85112	0	1.50988	0.810847	0.953706	0	0.713578	1.97001	0	0	1.04213	1.25586	0	0	0	0
AC009486.1	novel transcript	ENSG00000261117.1	0.760612	1.1487	1	0.828919	1.1704		-1.29154	1.21893		-1.35985	1.2391		0.0683072	1.10098		-0.530926	1.28154		1.85112	1.35044	0.754942	1.62169	4.76853	1.01288	0.713578	3.94002	0	2.31051	3.12638	2.51172	0	0.918767	0	3.05193
AC009486.2	novel transcript	ENSG00000286427.1	-0.164574	0.402859	1	-0.939923	0.444857	0.099305	-0.341636	0.416779	0.702307	0.433713	0.457403	0.619632	-0.775349	0.447193	0.203152	-0.50621	0.414279	0.4648	28.6924	13.5044	7.54942	26.7579	19.0741	8.10304	12.1308	26.5952	17.8017	6.93154	4.16851	11.3027	15.9943	13.7815	7.62808	15.2596
AC009495.1	novel transcript	ENSG00000229195.1	-1.41989	5.76264	1	-1.0445	5.76264		2.05088	5.74223		1.67549	5.74223		0	5.77068		0.630988	5.73414		0	0	0	1.62169	0	0	0	0	0	0	0	0	1.99929	0	0.847564	0
AC009495.2	novel transcript	ENSG00000232411.1	-2.56642	1.56991	1	-2.20037	1.56398		0.694881	1.75365		0.328826	1.74816		0.366055	1.78531		-1.87154	1.52733		0.925561	1.35044	3.01977	0.810847	0	0	0.713578	0	0	1.15526	0	0	0	0.918767	0	1.01731
AC009501.1	ribosomal protein L27 (RPL27) pseudogene	ENSG00000232403.1	-1.93698	1.63011	1	-1.81361	1.64151		-1.08109	1.84664		-1.20446	1.85663		0.123366	1.80519		-3.01807	1.68558		1.85112	4.05132	1.50988	0.810847	0	0	0	3.94002	1.27155	1.15526	0	0	0	0	0	1.01731
AC009501.3	novel transcript, antisense to WDPCP	ENSG00000286480.1	-0.0430855	3.85506	1	0.332308	3.85506		0.819343	3.84589		0.44395	3.84589		0.375394	3.85506		0.776258	3.84589		0	0	0	0.810847	0.953706	0	0	0	0	0	1.04213	0	0.999644	0.918767	0	0
AC009506.1		ENSG00000207117.1	0.452546	1.52451	1	-2.0814	1.728		-1.47151	1.64143		1.06244	1.83139		-2.53395	1.68096		-1.01897	1.68892		0	1.35044	1.50988	0.810847	0	3.03864	0.713578	1.97001	0	0	0	0	0	0	0.847564	1.01731
AC009506.2	novel transcript, antisense to BAZ2B	ENSG00000224152.1	-0.244365	0.19146	1	-1.03303	0.20271	4.74407e-06	-0.359708	0.195623	0.274272	0.42896	0.206638	0.172622	-0.788668	0.203759	0.000844481	-0.604073	0.194529	0.0182004	158.271	155.301	152.498	158.926	149.732	87.1077	142.716	146.766	80.1078	49.6761	73.9911	102.981	91.9672	104.739	94.0796	121.06
AC009509.1		ENSG00000252585.1	-1.99302	1.37842	1	-0.302656	1.15066		0.646213	1.52209		-1.04416	1.31859		1.69037	1.43083		-1.34681	1.26233		1.85112	1.35044	1.50988	2.43254	0.953706	1.01288	0	0	2.5431	2.31051	1.04213	0	0.999644	0.918767	0.847564	0
AC009509.5	novel transcript, antisense to a lncRNA	ENSG00000276261.1	0.533547	0.495857	1	-0.0849786	0.547561	0.933479	-0.681633	0.505684		-0.0631077	0.556349		-0.618525	0.522774	0.422233	-0.148086	0.531283	0.901608	3.70224	9.45309	6.79448	4.86508	4.76853	10.1288	14.2716	4.92503	6.35776	4.62103	2.08425	10.0469	4.99822	3.67507	5.93295	7.12117
AC009511.2	novel transcript	ENSG00000256747.1	-2.16311	1.66532	1	-1.10031	1.64308		2.74112	1.62358		1.67832	1.60113		1.0628	1.82628		0.578008	1.41361		2.77668	0	1.50988	0.810847	0	1.01288	0	0	0	0	1.04213	1.25586	3.99857	0.918767	1.69513	1.01731
AC009531.1	novel transcript	ENSG00000226063.1	-1.10419	4.41831	1	-1.22619	4.4254		-1.16324	4.46477		-1.04124	4.47172		-0.121999	4.46477		-2.26742	4.4254		0	0	1.50988	1.62169	0	0	0	1.97001	0	0	0	1.25586	0	0	0	0
AC009533.1	DEAD/H (Asp-Glu-Ala-Asp/His) box polypeptide like pseudogene	ENSG00000111788.10	-0.131692	0.233081	1	-0.98757	0.2569	0.000856536	-0.241966	0.238286	0.618609	0.613912	0.261593	0.109983	-0.855878	0.257809	0.00520284	-0.373658	0.23729	0.319631	49.0547	70.2229	64.925	55.1376	49.5927	73.9402	55.6591	37.4302	21.6164	25.4157	46.8957	26.3731	27.99	56.9635	44.0733	57.9867
AC009533.5	novel transcript	ENSG00000287577.1	0.67825	5.77068	1	0	5.77068		0.895995	5.76005		1.24194	5.76005		-0.345945	5.77068		1.57425	5.76005		0	0	0	0	0	1.01288	0	0	0	0	0	0	0	0	0.847564	1.01731
AC009542.2	solute carrier family 23 (ascorbic acid transporter), member 1 (SLC23A1) pseudogene	ENSG00000276067.2	-0.0430858	2.28939	1	0.971783	2.26791		1.80249	2.17311		0.787622	2.1501		1.01487	2.26791		1.75941	2.17311		0	0	0.754942	0	0	1.01288	0	0	0	1.15526	1.04213	0	0.999644	0.918767	0.847564	1.01731
AC009549.1	novel transcript	ENSG00000270607.1	-0.265555	0.611572	1	0.733994	0.583249	0.380112	-0.294454	0.643671		-1.294	0.616633		0.999549	0.594726	0.220914	-0.56001	0.633059		6.47892	5.40177	4.52965	7.29762	5.72224	4.05152	6.4222	2.95502	11.444	9.24206	7.29489	11.3027	3.99857	2.7563	6.78051	2.03462
AC009558.1	novel transcript, antisense to SEMA6D	ENSG00000259360.1	0.468203	1.42591	1	0.173819	1.46955		0.24095	1.37459		0.535334	1.42009		-0.294384	1.43401		0.709153	1.41207		3.70224	0	0	0.810847	2.86112	0	0	3.94002	2.5431	0	0	2.51172	3.99857	0.918767	0	3.05193
AC009558.2	novel transcript, intronic to SEMA6D	ENSG00000259740.1	1.16569	4.61905	1	1.08377	4.62356		1.0164	4.57767		1.09832	4.58224		-0.0819179	4.61655		2.18209	4.58477		0	0	0	0	0	2.02576	0	0	0	0	0	1.25586	0	0	1.69513	1.01731
AC009560.1	novel transcript	ENSG00000273958.1	-1.12895	1.57613	1	-0.56925	1.55284		-1.4219	1.79553		-1.9816	1.77465		0.559703	1.65121		-2.55085	1.70541		0	1.35044	3.01977	2.43254	1.90741	1.01288	0	0	1.27155	0	2.08425	1.25586	0.999644	0	0	0
AC009560.3	novel transcript, antisense to RORA	ENSG00000286457.1	-0.461694	1.32224	1	-0.334068	1.36088		-0.192637	1.41186		-0.320263	1.44773		0.127626	1.41129		-0.654331	1.36146		0.925561	1.35044	1.50988	0.810847	0.953706	0	1.42716	0.985006	1.27155	1.15526	1.04213	0	0.999644	0.918767	0.847564	0
AC009560.4	novel transcript, antisense to RORA	ENSG00000287508.1	-1.16307	1.21121	1	-2.48594	1.41087		0.510917	1.26698		1.8338	1.45831		-1.32288	1.50556		-0.652148	1.15348		0.925561	2.70088	3.01977	1.62169	0	1.01288	0.713578	1.97001	0	0	1.04213	0	0.999644	0.918767	3.39026	0
AC009562.1	novel transcript, antisense to TRPM1	ENSG00000259720.2	-1.14766	2.21857	1	-1.82962	2.26295		0.566091	2.23603		1.24805	2.27957		-0.681961	2.30647		-0.581567	2.19008		0.925561	1.35044	1.50988	0	0	0	1.42716	0	0	0	0	0	0	0.918767	1.69513	0
AC009570.1	novel transcript, antisense to RUFY3	ENSG00000272986.1	0.154199	0.522027	1	0.23362	0.536667	0.80184	-0.0383212	0.516968		-0.117742	0.531585		0.079421	0.527339	0.937004	0.115877	0.526484		6.47892	2.70088	8.30436	6.48677	6.67594	10.1288	7.13578	3.94002	11.444	3.46577	4.16851	11.3027	10.9961	3.67507	7.62808	5.08655
AC009630.1	novel transcript, antisense to AGPAT6 and GINS4	ENSG00000253133.2	-1.20742	0.80916	1	-0.389717	0.769181	0.765307	0.261362	0.86919		-0.556336	0.831879		0.817698	0.850891	0.535881	-0.946053	0.789396		6.47892	4.05132	3.77471	4.05423	3.81482	0	3.56789	0	6.35776	4.62103	2.08425	1.25586	2.99893	1.83753	0	5.08655
AC009630.2	novel transcript, antisense to GINS4	ENSG00000253174.2	-0.582053	3.95281	1	-0.958419	3.95589		-0.696263	3.97159		0	3.97463		-0.376365	3.97159		-1.27832	3.95589		0	0	0.754942	0.810847	0.953706	0	0	0	0	0	0	0	0	0	0	0
AC009630.3	novel transcript, antisense to AGPAT6	ENSG00000264578.1	0.61381	2.48358	1	0.33231	2.49914		-0.600927	2.48348		-0.319426	2.49904		-0.281501	2.48358		0.0128837	2.49904		0	0	0.754942	0	0	1.01288	0	0.985006	0	1.15526	0	0	0	0	0	1.01731
AC009630.4	novel transcript	ENSG00000287535.1	1.2788	4.48854	1	-0.389033	4.5254		-1.26639	4.48854		0.401443	4.5254		-1.66783	4.48854		0.01241	4.5254		0	0	0	0.810847	0	3.03864	0.713578	0	0	0	0	0	0	0	0.847564	0
AC009652.1	novel transcript	ENSG00000255160.5	-0.582696	0.377558	1	-1.20312	0.402373	0.0125679	-0.515323	0.397494	0.490652	0.105097	0.421097	0.918366	-0.62042	0.409809	0.280894	-1.09802	0.389813	0.0369008	34.2457	45.915	48.3163	18.6495	24.7964	30.3864	25.6888	15.7601	12.7155	11.5526	22.9268	16.3262	10.9961	19.2941	26.2745	12.2077
AC009686.2	novel transcript	ENSG00000272264.1	-0.76462	1.75834	1	1.397	1.68177		3.10253	1.54894		0.940908	1.45944		2.16162	1.6819		2.33791	1.5488		0	1.35044	0	0	0	0	0	0	0	0	3.12638	0	0.999644	2.7563	0.847564	1.01731
AC009690.1	novel protein	ENSG00000260729.1	-0.0344529	0.643756	1	0.468121	0.636565	0.646742	0.419477	0.623938		-0.0830964	0.616242		0.502574	0.63673	0.622732	0.385024	0.623796		4.6278	2.70088	5.28459	4.05423	4.76853	2.02576	6.4222	2.95502	6.35776	6.93154	4.16851	5.02344	5.99786	0	7.62808	9.15579
AC009690.2	novel transcript, antisense to HEXA and CELF6	ENSG00000261460.1	1.28894	2.001	1	0.226193	2.08653		-1.03059	1.97365		0.0321558	2.06044		-1.06275	1.99196		0.258349	2.06921		0	1.35044	1.50988	0	0	5.0644	0	0.985006	0	0	3.12638	0	0	0.918767	2.54269	0
AC009704.2	novel transcript, sense intronic to CNDP2	ENSG00000276934.1	-0.782472	0.771582	1	-0.455832	0.777231	0.724094	0.213684	0.81483		-0.112957	0.819918		0.32664	0.834266	0.826539	-0.568789	0.756292		4.6278	4.05132	3.77471	1.62169	1.90741	4.05152	1.42716	0.985006	2.5431	3.46577	4.16851	0	0.999644	0.918767	4.23782	3.05193
AC009716.2	TEC	ENSG00000280205.1	0.319125	0.543898	1	0.76321	0.541804	0.314047	-0.596585	0.557819		-1.04067	0.555673		0.444085	0.526965	0.595618	-0.27746	0.571867	0.810196	2.77668	16.2053	5.28459	6.48677	10.4908	13.1674	3.56789	8.86505	8.90086	21.9499	10.4213	6.2793	1.99929	11.0252	4.23782	7.12117
AC009754.1	novel transcript, intronic to KIAA1370	ENSG00000259935.1	-0.432859	0.758728	1	-1.55	0.954083	0.231844	-0.247211	0.814188		0.869927	0.998607		-1.11714	0.976529	0.442105	-0.68007	0.78707		4.6278	2.70088	3.01977	3.24339	0	1.01288	4.28147	4.92503	1.27155	1.15526	1.04213	1.25586	2.99893	0.918767	1.69513	3.05193
AC009754.2	novel transcript, antisense to KIAA1370	ENSG00000287500.1	-0.0519209	0.805376	1	-0.778822	0.932307		0.193254	0.795332		0.920155	0.92331		-0.726901	0.93292		0.141333	0.794644		0.925561	4.05132	3.01977	2.43254	0.953706	3.03864	2.14073	3.94002	2.5431	2.31051	0	1.25586	0.999644	1.83753	4.23782	4.06924
AC009779.1	inositol polyphosphate-1-phosphatase (INPP1) pseudogene	ENSG00000257384.1	1.34636	3.28725	1	1.05365	3.2987		-1.33395	3.28725		-1.04124	3.2987		-0.292705	3.28725		0	3.2987		0	0	0	0	0	1.01288	0.713578	0	1.27155	0	0	0	0	0	0	0
AC009779.3	novel transcript, antisense to CD63	ENSG00000258056.2	0.054178	0.143108	1	0.411196	0.143232	0.0173592	0.396424	0.14008	0.050528	0.0394059	0.140192	0.906647	0.357018	0.142423	0.0458545	0.450602	0.140903	0.0142886	155.494	172.856	136.644	152.439	151.639	146.868	172.686	162.526	237.78	158.27	193.836	228.567	251.91	198.454	171.208	221.774
AC009779.4	novel protein	ENSG00000258311.5	0.135537	0.270932	1	-1.50887	0.368958	0.000347132	-0.478135	0.282729	0.326581	1.16627	0.377613	0.0228602	-1.64441	0.365214	7.25791e-05	-0.342597	0.28753	0.478469	25.9157	16.2053	23.4032	17.0278	29.5649	22.2834	23.5481	16.7451	11.444	6.93154	5.21064	6.2793	12.9954	20.2129	16.9513	15.2596
AC009779.5	proteasome (prosome, macropain) subunit, beta type, 3 (PSMB3) pseudogene	ENSG00000258907.2	0.668637	1.14329	1	0.993653	1.14833		0.817448	0.9754		0.492432	0.980971		0.325016	1.05107		1.48609	1.07963		1.85112	0	0	1.62169	1.90741	0	1.42716	1.97001	0	2.31051	1.04213	3.76758	1.99929	2.7563	2.54269	2.03462
AC009779.6	novel transcript, antisense to ITGA7	ENSG00000258921.1	-0.896455	2.33008	1	0.354298	2.2921		-0.205178	2.36787		-1.45593	2.33082		1.25075	2.32894		-1.10163	2.33192		0.925561	1.35044	0.754942	0	0	2.02576	0	0	1.27155	1.15526	1.04213	0	0	0	0	1.01731
AC009802.1	novel transcript, antisense to SERPINB8	ENSG00000283667.1	0.107434	0.489663	1	-0.00292716	0.516704	0.997435	0.0604143	0.482134		0.170775	0.509391		-0.110361	0.509588	0.908721	0.167848	0.489649		4.6278	9.45309	7.54942	4.86508	3.81482	8.10304	7.84935	7.88005	8.90086	9.24206	3.12638	5.02344	8.99679	3.67507	8.47564	8.13848
AC009806.1	novel transcript	ENSG00000254847.1	-1.54395	5.76438	1	-1.16855	5.76438		0	5.77068		0	5.77068		0	5.77068		-1.48845	5.76438		0.925561	1.35044	0	0	0	0	0	0	0	0	0	0	0	0	0	0
AC009812.1	novel transcript, antisense to ZBTB10	ENSG00000251867.4	-0.280071	0.286648	1	-0.384917	0.298574	0.366505	-0.508738	0.305373	0.337353	-0.403891	0.31654	0.467226	-0.104846	0.302948	0.849829	-0.788808	0.30104	0.0566424	27.7668	39.1628	28.6878	34.0556	27.6575	28.3606	34.9653	15.7601	36.875	18.4841	16.674	27.6289	18.9932	18.3753	20.3415	17.2943
AC009812.4	novel transcript	ENSG00000260317.1	-0.302291	0.420378	1	-0.00645249	0.422066	0.99325	-0.192851	0.42999	0.857801	-0.48869	0.431607	0.533475	0.295838	0.426378	0.675162	-0.495142	0.425717	0.492996	15.7345	20.2566	18.1186	49.4617	19.0741	29.3735	7.84935	27.5802	16.5302	47.3655	15.6319	21.3496	10.9961	22.9692	20.3415	15.2596
AC009831.1	novel transcript, antisense to KIAA1012	ENSG00000263823.1	-0.0977205	0.293211	1	-0.557607	0.316068	0.185627	-0.431396	0.306137	0.442429	0.0284907	0.328019	0.972873	-0.459887	0.317017	0.306511	-0.529116	0.305146	0.260034	24.0646	36.4619	30.9526	23.5146	20.9815	34.4379	27.8295	23.6401	20.3448	30.0367	10.4213	17.582	12.9954	22.9692	25.4269	17.2943
AC009878.1	novel transcript, sense intronic to GABRB3	ENSG00000278840.1	-0.490385	0.631301	1	0.444752	0.594554	0.639278	0.318638	0.642906		-0.616499	0.60657		0.935137	0.625642	0.288451	-0.171747	0.612682		7.40449	2.70088	3.77471	4.86508	4.76853	2.02576	1.42716	5.91004	7.62931	5.77629	3.12638	10.0469	5.99786	2.7563	1.69513	7.12117
AC009879.3	novel transcript	ENSG00000285791.1	0.471969	0.536462	1	0.317397	0.562122	0.735629	-0.584905	0.544393		-0.430333	0.569549		-0.154572	0.537664	0.876753	-0.112936	0.568571		4.6278	4.05132	6.79448	5.67593	11.4445	6.07728	5.70862	6.89504	5.08621	4.62103	9.37915	7.53516	4.99822	4.59383	3.39026	7.12117
AC009879.4	novel transcript, antisense to RRS1	ENSG00000287127.1	1.88265	1.37761	1	0.960816	1.51874		-0.781143	1.24874		0.140693	1.40233		-0.921836	1.32054		1.10151	1.45675		0.925561	0	0	0.810847	1.90741	2.02576	1.42716	0.985006	1.27155	0	1.04213	1.25586	0.999644	0.918767	0.847564	1.01731
AC009899.1	novel transcript, antisense to CELF4	ENSG00000285940.2	0.595996	2.36292	1	2.11875	2.28131		0.0876813	2.34063		-1.43508	2.25799		1.52276	2.2598		0.683678	2.36117		0	0	0	0.810847	0	0	0.713578	0.985006	0	2.31051	1.04213	2.51172	0	0.918767	0	1.01731
AC009902.2	novel transcript	ENSG00000254027.1	-0.576262	0.726609	1	-1.17471	0.783239	0.278257	0.487693	0.728664		1.08614	0.785101		-0.598448	0.799743	0.646023	-0.0885692	0.710558		7.40449	2.70088	11.3241	8.91931	9.53706	5.0644	2.14073	5.91004	2.5431	0	0	13.8145	4.99822	8.2689	3.39026	14.2423
AC009902.3	novel transcript	ENSG00000272425.1	-0.758151	0.625107	1	-1.94057	0.756853	0.0373963	-0.00778471	0.656864		1.17463	0.782958		-1.18242	0.780438	0.280581	-0.765936	0.628616		16.6601	5.40177	4.52965	8.10847	4.76853	4.05152	2.14073	10.8351	3.81466	1.15526	0	5.02344	2.99893	2.7563	1.69513	15.2596
AC009908.1	novel transcript	ENSG00000253513.1	-2.08429	1.39775	1	0.393823	1.17878		2.12019	1.39635		-0.357926	1.17607		2.47812	1.39377		0.035897	1.18185		0.925561	0	1.50988	3.24339	0	0	1.42716	0	1.27155	4.62103	2.08425	1.25586	1.99929	1.83753	3.39026	0
AC009927.1	protein tyrosine phosphatase, non-receptor type 11 (PTPN11) pseudogene	ENSG00000250031.1	-0.754686	3.17754	1	-0.982668	3.19589		-0.547881	3.22926		-0.319899	3.24708		-0.227982	3.22926		-1.30257	3.19589		2.77668	0	0.754942	0	0.953706	0	0.713578	0	0	1.15526	0	0	0.999644	0	0	0
AC009948.1	nuclear distribution gene C homolog (A. nidulans) (NUDC) pseudogene	ENSG00000238082.1	0.387663	0.675266	1	-2.48275	1.14895	0.0906369	-0.397276	0.677555		2.47314	1.15021		-2.87042	1.13228	0.0429136	-0.00961312	0.705095		3.70224	4.05132	3.01977	2.43254	0.953706	8.10304	4.28147	3.94002	0	0	2.08425	0	0.999644	3.67507	4.23782	4.06924
AC009948.2	novel transcript, antisense to titin	ENSG00000270277.1	-0.0965799	0.410722	1	-0.184443	0.426498	0.803051	-0.177491	0.419715	0.86681	-0.0896276	0.435048		-0.0878635	0.427991	0.913282	-0.274071	0.418176	0.730189	4.6278	35.1115	12.834	12.1627	8.58335	19.2447	15.6987	11.8201	7.62931	25.4157	9.37915	11.3027	5.99786	15.619	16.9513	10.1731
AC009948.3	novel transcript, antisense to TTN	ENSG00000270956.1	-0.997618	1.93642	1	-0.693389	1.9421		0.0691804	2.04806		-0.235049	2.05317		0.304229	2.0546		-0.928438	1.93526		0.925561	1.35044	1.50988	0	0	1.01288	0	0.985006	0	1.15526	1.04213	0	0.999644	0	0	1.01731
AC009948.4	novel transcript, antisense to titin	ENSG00000279598.1	0.366333	0.628008	1	-0.436575	0.696267	0.702283	-0.957337	0.666014		-0.15443	0.730389		-0.802907	0.678972	0.422601	-0.591004	0.68363		4.6278	8.10265	3.01977	5.67593	2.86112	9.11592	8.56293	4.92503	2.5431	11.5526	1.04213	1.25586	2.99893	6.43137	2.54269	2.03462
AC009951.4	TEC	ENSG00000279166.1	0.488655	0.379542	1	0.120636	0.404632	0.866414	-0.0763847	0.365797	0.940241	0.291634	0.391695	0.712115	-0.368019	0.388155	0.542395	0.41227	0.383261	0.53773	11.1067	4.05132	14.3439	14.5952	10.4908	24.3091	7.84935	24.6251	8.90086	12.7078	14.5898	13.8145	8.99679	19.2941	14.4086	19.3289
AC009951.6	novel transcript	ENSG00000287115.1	1.02029	1.06409	1	-1.35106	1.38589		0.130791	0.918145		2.50215	1.27789		-2.37136	1.28272		1.15108	1.05821		0.925561	2.70088	0.754942	0	4.76853	3.03864	0.713578	0	0	0	1.04213	0	2.99893	2.7563	0.847564	2.03462
AC009955.1	novel transcript	ENSG00000228973.1	-1.72095	0.864767	1	-1.29949	0.859015	0.273389	1.67955	0.86711		1.25809	0.86112		0.421458	0.991045	0.810549	-0.0413947	0.712359		3.70224	8.10265	1.50988	4.86508	2.86112	0	2.14073	0	3.81466	1.15526	2.08425	0	2.99893	2.7563	5.08538	6.10386
AC009955.2	novel transcript	ENSG00000267919.1	0.470164	0.334811	1	0.111468	0.34509	0.854328	-0.390753	0.333363	0.547953	-0.0320567	0.343671	0.971262	-0.358697	0.338115	0.484186	0.0794111	0.340439	0.919126	29.6179	43.2141	21.8933	36.4881	41.0094	42.5409	42.1011	54.1753	21.6164	38.1235	34.3902	46.4668	36.9868	42.2633	25.4269	30.5193
AC009955.3	novel transcript, antisense to TMEM198	ENSG00000268896.1	-0.510628	0.56135	1	0.0309626	0.554481	0.976999	0.126967	0.575052		-0.414624	0.568283		0.541591	0.57141	0.542484	-0.383661	0.558239	0.716354	5.55336	14.8549	9.0593	10.541	0	10.1288	9.27651	9.85006	3.81466	11.5526	21.8847	3.76758	4.99822	9.18767	7.62808	8.13848
AC009955.4	novel transcript, antisense to OBSL1	ENSG00000269068.1	1.13366	0.801058	1	0.446967	0.88087		-1.42333	0.843043		-0.736632	0.919028		-0.686694	0.790268		-0.289665	0.9285		2.77668	0	1.50988	2.43254	2.86112	4.05152	4.28147	3.94002	2.5431	3.46577	2.08425	1.25586	0.999644	2.7563	0.847564	1.01731
AC009961.1	novel transcript	ENSG00000226266.6	-0.278776	0.320198	1	-0.91069	0.366589	0.0451418	-0.263106	0.339282	0.721849	0.368808	0.38327	0.611802	-0.631914	0.37298	0.216197	-0.541882	0.33225	0.297315	20.3623	22.9575	10.5692	21.082	17.1667	17.219	11.4172	14.7751	5.08621	11.5526	10.4213	11.3027	11.9957	9.18767	16.1037	12.2077
AC009961.3	novel transcript, sense intronic to CD302and LY75-CD302	ENSG00000287091.1	0.632127	0.967429	1	-0.477874	1.12805		-2.43027	1.27237		-1.32027	1.3981		-1.11	1.07714		-1.79814	1.31566		0.925561	2.70088	1.50988	1.62169	2.86112	4.05152	1.42716	1.97001	0	1.15526	1.04213	2.51172	0	0	1.69513	0
AC009962.1	novel transcript, antisense to SSFA2	ENSG00000260742.1	-0.336463	0.460272	1	-0.00614925	0.462255	0.994149	0.0228605	0.472548	0.98687	-0.307454	0.474371		0.330314	0.473063	0.672436	-0.313603	0.461731	0.719647	15.7345	8.10265	7.54942	10.541	6.67594	11.1417	9.27651	6.89504	11.444	21.9499	3.12638	7.53516	4.99822	11.0252	9.32321	9.15579
AC009975.1	novel transcript	ENSG00000282890.1	-1.20796	0.901397	1	-0.313077	0.849516		-0.785679	1.10316		-1.68056	1.06121		0.894881	0.942412		-1.99364	1.02534		3.70224	1.35044	5.28459	3.24339	1.90741	4.05152	0.713578	0	1.27155	3.46577	4.16851	2.51172	0.999644	0.918767	1.69513	0
AC009996.1	novel transcript	ENSG00000259659.1	-0.0295749	0.460049	1	0.577362	0.450034	0.369342	0.0831868	0.458431	0.949341	-0.52375	0.448218		0.606937	0.449507	0.346793	0.0536119	0.458956	0.96161	9.25561	10.8035	5.28459	6.48677	9.53706	4.05152	9.99009	5.91004	7.62931	12.7078	7.29489	18.8379	4.99822	11.0252	7.62808	8.13848
AC010092.1	novel transcript	ENSG00000286115.1	1.21448	1.44062	1	-0.0811271	1.60485		-0.454017	1.3541		0.841595	1.52743		-1.29561	1.49231		0.760468	1.47731		0.925561	0	2.26483	0	3.81482	0	2.14073	0.985006	0	2.31051	1.04213	0	1.99929	0.918767	0	2.03462
AC010095.1	cytochrome c oxidase subunit VIIb (COX7B) pseudogene	ENSG00000233648.1	0	5.77068	1	0	5.77068		1.43376	5.76585		1.05837	5.76585		0	5.77068		1.39067	5.76585		0	0	0	0	0	0	0	0	0	0	0	0	0.999644	0	0.847564	0
AC010099.2	metaxin 2 (MTX2) pseudogene	ENSG00000234071.1	0	5.77068	1	1.70192	5.76552		0	5.77068		-1.68951	5.76552		1.745	5.76552		0	5.77068		0	0	0	0	0	0	0	0	0	1.15526	1.04213	0	0	0	0	0
AC010132.3	novel PSMA2 and C7orf25 readthrough	ENSG00000256646.7	-2.23935	2.44841	1	-0.477638	2.43509		2.46388	2.4287		0.70217	2.4154		1.76171	2.51745		0.224532	2.3433		1.85112	1.35044	0	0	0	0	0	0	0	1.15526	1.04213	0	0	0	1.69513	2.03462
AC010132.4	novel transcript	ENSG00000261019.1	0.532563	0.539811	1	-0.520085	0.609213	0.583108	-0.384212	0.533656		0.668436	0.603721		-1.05265	0.589761	0.186827	0.148351	0.555105	0.905969	3.70224	0	15.8538	7.29762	6.67594	11.1417	14.2716	7.88005	11.444	3.46577	2.08425	2.51172	4.99822	10.1064	5.93295	9.15579
AC010136.1	novel transcript	ENSG00000223923.2	0.445326	0.226421	1	-1.44025	0.280974	4.11874e-06	-1.54672	0.25137	1.30024e-07	0.338853	0.301345	0.537153	-1.88557	0.275607	2.99776e-10	-1.10139	0.257235	0.000505211	44.4269	58.069	52.8459	35.6773	55.3149	88.1205	64.222	53.1903	11.444	13.8631	23.9689	20.0938	26.9904	33.9944	16.9513	11.1904
AC010148.1	novel transcript	ENSG00000235726.7	0.353034	1.44228	1	-0.586849	1.55869		-0.614236	1.46395		0.325647	1.57774		-0.939883	1.53035		-0.261202	1.49359		1.85112	0	0.754942	0.810847	1.90741	6.07728	0	0	0	3.46577	0	0	0.999644	3.67507	0	0
AC010149.1	novel transcript, antisense to SP100	ENSG00000235419.5	-1.36612	5.76174	1	-0.990733	5.76174		0	5.77068		0	5.77068		0	5.77068		-1.31063	5.76174		0.925561	0	0	0.810847	0	0	0	0	0	0	0	0	0	0	0	0
AC010163.1	novel transcript	ENSG00000229543.1	0.929438	1.4637	1	0.92682	1.51885		0.0881687	1.32835		0.0907869	1.38892		-0.00261822	1.39265		1.01761	1.46002		0.925561	0	0.754942	0	1.90741	0	0.713578	0.985006	1.27155	1.15526	1.04213	0	0.999644	0	1.69513	1.01731
AC010163.2	novel transcript	ENSG00000230229.1	-1.33836	5.75933	1	-0.962968	5.75933		0.776831	5.77068		0.40144	5.77068		0	5.77068		-0.561527	5.75933		0	0	0.754942	0.810847	0	0	0	0	0	0	0	0	0	0	0	1.01731
AC010168.2	novel transcript, overlapping HIST4H4	ENSG00000261324.2	0.0608848	0.241589	1	-0.0488316	0.249642	0.916326	-0.349972	0.246532	0.438966	-0.240256	0.254394	0.62137	-0.109716	0.248039	0.802875	-0.289087	0.248145	0.491981	38.8735	45.915	52.091	45.4074	34.3334	60.7728	49.2369	47.2803	45.7759	60.0734	29.1796	42.6992	32.9882	44.1008	40.6831	31.5366
AC010173.1	novel transcript, antisense to TUBA1C	ENSG00000258101.2	-0.275486	0.964484	1	-2.35842	1.28869		-0.0873707	1.00344		1.99556	1.31845		-2.08293	1.30629		-0.362857	0.981268		1.85112	1.35044	2.26483	1.62169	0.953706	4.05152	1.42716	0	0	0	0	1.25586	0.999644	0.918767	1.69513	2.03462
AC010175.1	novel transcript	ENSG00000256427.2	-1.43898	1.11839	1	-0.49282	1.03608		0.389642	1.21453		-0.55652	1.13893		0.946162	1.18729		-1.04934	1.06725		2.77668	1.35044	3.01977	1.62169	0	1.01288	1.42716	0.985006	0	2.31051	3.12638	1.25586	0	1.83753	0.847564	2.03462
AC010186.1	novel transcript	ENSG00000256442.2	2.33916	2.39376	1	-0.389036	2.5347		0.0397215	2.2432		2.76792	2.39332		-2.7282	2.39376		2.37888	2.39332		0	0	0.754942	0	0	1.01288	2.14073	1.97001	0	0	0	0	3.99857	0	0	3.05193
AC010186.2	C-type lectin domain family 2 (CLEC2) pseudogene	ENSG00000256594.8	-0.411032	0.295408	1	-0.543432	0.29957	0.171252	-0.0423007	0.298123	0.961551	0.0900992	0.302242	0.901386	-0.1324	0.301589	0.804563	-0.453333	0.296081	0.335786	137.909	78.3256	83.7986	134.601	111.584	44.5667	61.3677	114.261	83.9224	48.5208	65.654	97.9571	100.964	56.0448	70.3478	88.506
AC010186.3	novel transcript	ENSG00000257027.1	-0.267106	0.286064	1	-0.695669	0.288595	0.053349	-0.183437	0.28703	0.783228	0.245126	0.289552	0.667611	-0.428563	0.288956	0.293426	-0.450543	0.286668	0.320971	409.098	195.814	187.226	453.263	360.501	144.842	157.701	380.212	199.634	132.855	155.277	251.172	191.932	135.977	229.69	300.106
AC010197.2	novel transcript	ENSG00000285854.1	0.76678	2.46452	1	-0.386621	2.50685		-0.751956	2.46712		0.401446	2.50935		-1.1534	2.46712		0.0148244	2.50685		0	0	0.754942	0	0	1.01288	0	0.985006	0	0	0	0	0	0	0.847564	0
AC010198.2	long intergenic non-protein coding RNA 941	ENSG00000285517.1	1.6947	0.97932	1	0.880003	1.06024		-2.39381	1.07487		-1.57911	1.1489		-0.814699	0.909299		-0.699106	1.20589		0	4.05132	0.754942	0.810847	0.953706	10.1288	3.56789	1.97001	2.5431	3.46577	2.08425	0	0	0.918767	0.847564	1.01731
AC010200.1	phosphatidylinositol glycan anchor biosynthesis, class A (PIGA) pseudogene	ENSG00000257803.2	0.769475	0.697119	1	0.22297	0.771536	0.871834	-0.872007	0.713469		-0.325502	0.786212		-0.546505	0.712554	0.635393	-0.102532	0.772408		3.70224	1.35044	1.50988	2.43254	3.81482	4.05152	3.56789	3.94002	2.5431	2.31051	2.08425	3.76758	0.999644	2.7563	3.39026	1.01731
AC010201.1	novel transcript	ENSG00000271259.1	0.377221	0.830408	1	0.562228	0.845884	0.683635	0.347111	0.772578		0.162105	0.788852		0.185006	0.809445	0.903297	0.724332	0.810682		0.925561	2.70088	3.01977	1.62169	1.90741	3.03864	3.56789	1.97001	2.5431	1.15526	3.12638	5.02344	0.999644	5.5126	5.93295	1.01731
AC010201.2	novel transcript	ENSG00000271327.1	0.0487527	0.415195	1	0.837211	0.40409	0.107544	0.291642	0.40545	0.747115	-0.496817	0.393993	0.47426	0.788458	0.401024	0.137112	0.340394	0.408491	0.650083	13.8834	21.6071	12.834	4.05423	12.3982	21.2705	9.99009	8.86505	20.3448	21.9499	27.0953	20.0938	19.9929	17.4566	13.561	12.2077
AC010201.3	novel transcript	ENSG00000286608.1	0.596745	0.979802	1	1.18509	0.965363		-0.280604	0.944238		-0.868952	0.928952		0.588348	0.899269		0.316141	1.00749		0.925561	1.35044	3.77471	0	1.90741	5.0644	1.42716	0.985006	2.5431	6.93154	3.12638	1.25586	1.99929	0	4.23782	1.01731
AC010203.1	TBC1 domain family, member 2B (TBC1D2B) pseudogene	ENSG00000257489.6	-0.0848287	0.546522	1	0.648927	0.531578	0.397689	0.239032	0.540271		-0.494724	0.525054		0.733756	0.533402	0.337228	0.154203	0.538493	0.898843	5.55336	9.45309	9.81424	3.24339	6.67594	6.07728	2.85431	9.85006	8.90086	13.8631	11.4634	8.79102	7.99715	8.2689	10.1708	4.06924
[truncated: 28,772 more rows]
